# Supplementary material for: Genes Involved in the Osteoarthritis Process Identified through Genome Wide Expression Analysis in Articular Cartilage; the RAAK Study
Source: PLoS One. 2014 Jul 23;9(7):e103056. doi: 10.1371/journal.pone.0103056 (PMC4108379; doi:10.1371/journal.pone.0103056)
Supplement: Table S1 — Characteristics of OA donors included in the microarray analyses (discovery) and in the replication and characteristics of the healthy donors included in the microarray analysis. (XLSX) [file pone.0103056.s004.xlsx]

## Sheet: SuppTabS1
	joint (discovery)
	all	hip	knee
Total (% F)	33 (57.6)	22 (68.2)	11 (36.4)
Mean age (range)	66.2	68.5	61.5
	(53.8-79.7)	(54.6-79.7)	(53.8-71.4)
	joint (replication)
	all	hip	knee
Total (% F)	28 (78.6)	8 (50.0)	20 (90)
Mean age (range)	66	64.2	66.7
	(44.1-82.8)	(44.1-80.6)	(46.5-82.8)
	joint (healthy)
	all	hip	knee
Total (% F)	7 (71.4)	2 (50)	5 (80)
Mean age (range)	39.9	77.8	24.8
	(13.9-80)	(75.5-80.0)	(13.9-62.9)
