# Supplementary material for: Genes Involved in the Osteoarthritis Process Identified through Genome Wide Expression Analysis in Articular Cartilage; the RAAK Study
Source: PLoS One. 2014 Jul 23;9(7):e103056. doi: 10.1371/journal.pone.0103056 (PMC4108379; doi:10.1371/journal.pone.0103056)
Supplement: Table S2 — Taqman probes used in the fluidigm RT-qPCR experiment. (XLSX) [file pone.0103056.s005.xlsx]

## Sheet: SuppTabS2
Gene symbol	assay
ACTB	Hs99999903_m1
CD55	Hs00892618_m1
CHRDL2	Hs01060234_m1
COL9A1	Hs00932129_m1
CRISPLD1	Hs00230322_m1
CRLF1	Hs00191064_m1
CXCL14	Hs01557413_m1
FN1	Hs00365052_m1
FRZB	Hs00173503_m1
HBA2	Hs00361191_g1
HBB	Hs00758889_s1
LEPREL1	Hs00216998_m1
NGF	Hs00171458_m1
PAPPA	Hs01032307_m1
PTGES	Hs01115610_m1
RARRES2	Hs01123775_m1
SERPINE1	Hs01126606_m1
SPP1	Hs00959010_m1
TNFAIP6	Hs01113602_m1
TNFRSF11B	Hs00900358_m1
