# Supplementary material for: Genes Involved in the Osteoarthritis Process Identified through Genome Wide Expression Analysis in Articular Cartilage; the RAAK Study
Source: PLoS One. 2014 Jul 23;9(7):e103056. doi: 10.1371/journal.pone.0103056 (PMC4108379; doi:10.1371/journal.pone.0103056)
Supplement: Table S3 — Genes significantly differently expressed between OA and preserved cartilage in microarray analysis of 33 paired OA affected and preserved samples (FC: fold change; Pval: P-value; highlighted in yellow the genes that are also significantly different in the healthy versus preserved cartilage comparison). (XLSX) [file pone.0103056.s006.xlsx]

## Sheet: SuppTabS3
	OA versus Preserved
GeneSYMBOL	Pval	FC
TNFAIP6	4.40186e-08	2.89598
CLIC3	4.40186e-08	1.72211
CRLF1	4.40186e-08	2.9747
LEPREL1	4.40186e-08	2.36669
CD55	4.40186e-08	2.39476
PPP1R14C	5.17926e-08	1.72684
RARRES2	6.06115e-08	0.442549
PMP22	1.88203e-07	1.74628
TNFRSF12A	1.88203e-07	1.67473
RAI14	1.88203e-07	1.60305
NGF	3.35539e-07	2.25981
RCAN2	5.33187e-07	0.509064
SH3KBP1	1.04663e-06	1.48487
PLAUR	1.04663e-06	1.83534
CNTFR	1.19664e-06	0.551694
NP	1.19664e-06	1.47579
CNKSR3	1.20762e-06	0.723905
COL15A1	1.26678e-06	1.92914
IGFBP3	1.28331e-06	1.77403
HS.575038	1.28331e-06	1.48458
FRZB	1.28331e-06	0.393019
CPAMD8	1.28331e-06	0.70371
HERC5	1.28331e-06	0.734417
SERPINE1	1.30014e-06	2.40194
SORBS2	1.30014e-06	1.55597
PON3	1.30014e-06	0.719235
GPC5	1.45625e-06	0.601616
PTGES	1.45625e-06	2.33706
TSPAN2	1.45625e-06	1.55271
UGP2	1.45625e-06	1.39692
SGK	1.48477e-06	1.70306
SSTR2	1.48477e-06	0.667467
PLCD4	2.54172e-06	0.802436
SGSM1	2.63153e-06	0.827945
TCEAL6	2.65498e-06	0.680667
TUBB2B	2.65498e-06	0.650811
PDE7B	2.66303e-06	0.66148
KIF1A	2.94653e-06	0.707595
TMEM106C	3.0394e-06	0.794174
C21ORF34	3.0394e-06	0.81182
COL11A2	3.0394e-06	0.628898
OGN	3.0394e-06	1.6442
DMKN	3.0394e-06	0.773863
C6ORF105	3.39568e-06	1.58683
SPP1	3.39568e-06	2.5259
KCNN4	3.50935e-06	1.25493
CXCL14	3.54257e-06	2.15908
CCNB1IP1	3.54257e-06	0.769491
CFH	3.58465e-06	0.591429
DYNC1I1	3.58465e-06	0.729524
CAPS	3.63619e-06	1.45889
LOC400464	3.7162e-06	0.801844
CCDC85A	3.8019e-06	0.729276
TSC22D3	3.86008e-06	1.48128
LOC401152	3.86008e-06	0.784524
ITGB5	3.86008e-06	1.41862
TNFRSF11B	4.22759e-06	2.10243
LAYN	4.68346e-06	0.813686
B3GALNT1	4.68346e-06	0.719332
TIGA1	4.8211e-06	0.773366
PHF17	6.78488e-06	0.80815
C9ORF123	7.01857e-06	0.810818
DCXR	7.01857e-06	0.790942
C17ORF49	7.01857e-06	1.30876
LOC338758	7.23303e-06	0.687523
ROR2	7.39179e-06	0.792835
PTTG1	7.46441e-06	1.21481
MYL5	7.47395e-06	0.840912
CAMSAP1L1	7.59377e-06	0.775543
BEX5	8.72532e-06	0.810048
PLEKHB1	9.86203e-06	0.784115
LAMB3	1.03561e-05	1.60264
SOX15	1.06739e-05	0.738003
NMT2	1.07127e-05	0.755784
ABI3BP	1.10506e-05	1.52673
FN1	1.12535e-05	2.31102
DYSF	1.20123e-05	1.77557
RARB	1.20487e-05	1.3226
CD68	1.22125e-05	1.35959
ALDH1L1	1.25454e-05	0.821997
STC2	1.44685e-05	0.58802
PDLIM1	1.64286e-05	1.25384
STK32B	1.65628e-05	0.727771
EFCAB1	1.9242e-05	0.845882
PDLIM7	1.9691e-05	1.4904
ZCCHC17	1.9691e-05	0.806228
GDF10	1.99014e-05	0.518846
HBA2	2.0167e-05	2.26149
HS.444329	2.02083e-05	0.734132
JAM2	2.14872e-05	0.787902
EVL	2.17962e-05	1.33184
ITGA5	2.23007e-05	1.41089
ITM2A	2.35581e-05	0.642864
ZNF385C	2.43373e-05	0.832401
HS.374257	2.45925e-05	1.53854
IGFBP7	2.57976e-05	1.42433
IGFBP6	2.65829e-05	1.74012
BPGM	2.65829e-05	1.35443
IL17RB	2.94804e-05	0.659308
MXRA7	3.08913e-05	1.37022
LOC440132	3.08913e-05	1.71747
NT5E	3.08913e-05	1.49357
C19ORF4	3.14571e-05	1.7913
DIXDC1	3.17624e-05	1.4695
CENPP	3.2034e-05	1.19463
HS.444785	3.2268e-05	0.858361
SELS	3.23411e-05	1.18714
GALNTL1	3.23716e-05	1.88568
CD151	3.36739e-05	1.26604
EMG1	3.41387e-05	0.839272
C6ORF108	3.48857e-05	0.753828
PARM1	3.48857e-05	0.712026
RCAN1	3.48857e-05	1.71771
HNRPDL	3.48857e-05	0.874336
SNTB1	3.48857e-05	1.25235
OCIAD2	3.48857e-05	1.29873
FXYD1	3.48857e-05	0.796672
GREM1	3.8394e-05	0.533472
COL8A2	3.8394e-05	1.43194
CLIC6	3.90773e-05	1.4491
MALL	3.93105e-05	1.38792
LOC730994	3.96364e-05	0.665602
COL6A3	3.96364e-05	1.48333
CYFIP2	3.96364e-05	1.3225
ZDHHC14	3.96364e-05	0.869051
C4ORF34	3.96364e-05	1.33206
C2ORF82	3.99462e-05	0.698111
CHST13	4.07946e-05	1.69804
RAB23	4.22107e-05	1.26992
SERPINE2	4.22107e-05	1.59433
NASP	4.29979e-05	0.84183
GPR56	4.3807e-05	1.43489
SCNN1D	4.58713e-05	0.842785
WISP1	4.90322e-05	1.2398
SIDT2	4.90322e-05	0.800994
LOC652377	5.01315e-05	0.698356
CRTAC1	5.0334e-05	1.4346
HRASLS3	5.03878e-05	0.742774
RELN	5.10051e-05	0.721125
CRYL1	5.14598e-05	0.832325
ARPC1B	5.34908e-05	1.28953
VCAN	5.47194e-05	1.40634
LOC389904	5.47947e-05	0.766635
FHL2	5.62987e-05	1.36389
BEX2	5.64483e-05	0.774084
KCNT2	5.71378e-05	0.833272
TMEM42	5.86282e-05	0.805766
SLC2A5	5.86282e-05	1.5652
PAMR1	6.09049e-05	1.67917
KDELR2	6.18212e-05	1.27289
PARL	6.61059e-05	0.870496
LOC641978	6.6896e-05	0.854096
SPINT2	6.71306e-05	0.751536
IGSF3	6.78506e-05	1.29611
DACT3	6.96734e-05	0.796497
C12ORF47	6.96734e-05	0.855581
HBB	6.96734e-05	2.00094
RPA2	7.06991e-05	0.834801
SYT11	7.3346e-05	1.46978
MTHFD1L	7.41512e-05	1.36385
SOX11	7.41512e-05	1.56383
LUM	7.42977e-05	1.20328
ABHD10	7.58457e-05	0.849442
PAPPA	7.6881e-05	2.07725
FLJ45244	7.72732e-05	0.812578
FAP	8.05038e-05	1.47573
WNK4	8.0514e-05	0.784691
ACOT7	8.13176e-05	1.29507
CLCF1	8.49104e-05	1.40752
LOC440359	8.55053e-05	1.39933
OMD	8.55053e-05	1.42188
GPC6	8.55053e-05	0.723367
TNFSF10	8.55053e-05	1.31944
HS.532698	8.64711e-05	0.814139
ZNF533	8.70989e-05	0.696945
FXYD5	8.70989e-05	1.17533
RHOBTB3	8.77235e-05	0.710158
TFPI	8.85686e-05	1.29027
GRIN2C	8.85686e-05	0.765641
ST3GAL1	9.66441e-05	1.72013
FGFR3	9.91416e-05	0.682934
SLC14A1	0.000102087	0.628679
HLA-B	0.00010459	0.769233
GPSM1	0.000105393	0.762025
RGL1	0.000108485	0.678799
COL5A1	0.000108868	1.43207
BANP	0.000111095	0.836345
PHKG1	0.000112545	0.830197
TCTEX1D2	0.000112545	0.837913
PPP1R1B	0.000112545	0.712898
TMCO3	0.000112545	1.34807
RBM14	0.000114274	0.855154
HS.98330	0.000114274	0.855408
HS.534680	0.000114274	0.847166
SETBP1	0.000114867	0.7257
DDT	0.000114867	0.869237
SLC7A2	0.000115064	1.8331
SCG5	0.000115064	0.759426
LOC399888	0.000115064	0.608403
IER3	0.000115064	1.65893
PRRT2	0.000115064	0.799192
EML1	0.000116609	1.29744
CYP4X1	0.000116609	0.807155
SDHAF1	0.000129492	0.853765
CCND1	0.000136101	1.44579
RCOR3	0.000136267	0.810229
TCEAL2	0.000136267	0.751178
AKR1C4	0.000140165	1.54372
ANKDD1A	0.000140165	0.822699
MAPKAPK3	0.000140383	1.27201
VIT	0.000140383	0.700033
CRISPLD1	0.000142456	0.400672
C13ORF33	0.000142481	1.41865
DLX5	0.000143818	0.720454
AMT	0.000143818	0.809237
IL11RA	0.000146512	0.76515
CXCR7	0.000146512	1.44179
HLA-H	0.00015243	0.807725
CTNNA1	0.000154665	1.14686
TMOD1	0.000155892	1.38249
FOXD1	0.000156471	1.26099
C3ORF70	0.00015738	0.712
WWP2	0.000158841	0.625142
CCBP2	0.00017028	1.57252
MEX3D	0.000171106	1.13164
HM13	0.000171106	1.3506
MIA	0.00017468	0.823289
DSG2	0.000174796	1.47266
ANKRD24	0.000176582	0.856713
POLR1D	0.000183248	0.794465
HS.584663	0.000196292	0.853102
SLC7A5	0.000198966	1.63661
GSTO2	0.000199978	0.844042
FAM156A	0.000203947	0.809297
GLIS3	0.000203947	1.23666
GAS1	0.000204177	1.54603
METRNL	0.000206307	1.32984
DKK1	0.000206307	0.679333
N6AMT1	0.000206307	0.904493
PLAC9	0.000206307	0.709314
KLHDC9	0.000206307	0.881507
DENND3	0.00020891	1.17544
MST4	0.00020891	0.737206
PSAT1	0.000209257	1.24976
FAM44B	0.000219745	0.838596
CYP39A1	0.000222834	0.810912
MEG3	0.000223153	0.702299
ACVR1	0.000224637	1.20854
PLAT	0.000226587	1.3051
DNER	0.000226587	1.62202
PON2	0.000230286	1.24401
AVPI1	0.000233889	1.22969
ATP1B2	0.000235667	0.802483
CLDN14	0.00023763	0.878576
TUBB6	0.00023763	1.25869
PTPRE	0.000240461	1.2989
BFSP1	0.000241288	1.27508
RAB38	0.000241288	1.2632
HS.370359	0.00025593	0.793036
PTGS2	0.000265901	1.37776
COL9A1	0.000266511	0.459766
SRPX2	0.000273338	1.52634
FAM20C	0.000275322	1.31937
TUBG1	0.000280397	1.13679
HS.7572	0.000280397	0.871876
ATP1B3	0.000282038	1.19886
INPP5A	0.000285115	0.872426
FZD1	0.000285115	1.21079
GFPT2	0.000285663	1.47604
PLCXD1	0.000287236	0.877173
APOD	0.000288418	0.615665
C3ORF14	0.000296902	1.29026
KLF9	0.000298749	1.29233
S100A3	0.000305285	1.23811
ERGIC1	0.000309549	1.29684
TIMP3	0.000318019	1.88913
COL16A1	0.000321827	0.650165
C8ORF33	0.000333568	0.881459
MMAB	0.000337496	0.905733
SIPA1L2	0.000338361	1.43121
PPPDE2	0.000338361	1.12876
LRRN2	0.000342229	0.788693
GSTM2	0.000342229	0.820479
CCDC109B	0.000348104	1.23322
ABR	0.000348104	1.21435
MYO9B	0.000354488	0.807816
TGFBI	0.00035503	1.49372
CHRDL2	0.00035503	0.418215
STX1A	0.0003615	1.64169
FZD9	0.0003615	0.759574
BMP6	0.000366726	1.48393
FGF18	0.00039422	1.43844
SLC40A1	0.00039754	0.661125
ZADH2	0.00039754	0.832215
SFTPD	0.000406209	0.854765
ZNF462	0.000413191	0.814047
PLXNB1	0.000415989	0.814751
FAHD2B	0.00043374	0.890601
C15ORF57	0.00043374	0.871572
SEPT5	0.000443285	0.788252
CNIH	0.000448961	1.46203
S100A10	0.000461103	1.17766
SLC39A14	0.000461103	1.42338
HS.379253	0.000465151	0.804942
EXTL1	0.000468936	0.793229
OAZ1	0.000487688	1.11221
SCHIP1	0.000487688	1.21665
RCOR2	0.000491143	0.771538
ATF7IP2	0.000491311	0.86272
ITSN1	0.000504675	0.715974
GYG2	0.000511895	0.769354
FSTL3	0.000521618	1.39389
BEXL1	0.000521618	0.828326
HACL1	0.000526573	0.867043
ITPR3	0.000535896	1.31708
RRAGB	0.000535896	0.861122
PALM	0.000535896	0.817417
LOC400027	0.000535896	0.852241
PRC1	0.000535896	1.16003
HTRA1	0.000536352	1.22086
ATPAF1	0.000536352	0.887774
GHR	0.000536352	0.803482
BZRAP1	0.000536352	0.858055
CD58	0.000536352	1.21755
SCUBE1	0.000539003	0.737071
BMP1	0.000544708	1.2922
PRELP	0.000545602	1.87979
EFHD2	0.000552865	1.30018
IARS	0.000561727	1.26479
EXOG	0.00056852	1.28666
PNKD	0.00056852	0.850216
TAGLN2	0.00056852	1.44232
COL9A2	0.000569882	0.645621
IGFBP4	0.00058496	1.59453
C18ORF1	0.00058496	1.18957
SMOC1	0.000585952	1.41425
ZNHIT3	0.000589664	0.840355
PNPLA7	0.000598304	0.789478
DSP	0.000604196	1.25827
TCEAL4	0.00060544	0.831897
UGDH	0.00060544	1.1963
FLJ90650	0.000608178	0.767311
IFI27L2	0.00061881	0.872733
ABCB6	0.00061896	0.87732
SCUBE2	0.000627608	0.81385
LOC650128	0.000627608	0.900743
SMO	0.000637376	0.815657
LRIG1	0.000645395	0.863404
BAIAP2L1	0.000649127	1.35474
CDK6	0.000653681	1.29606
HS.199765	0.000653681	0.867792
C9ORF23	0.000654865	0.880945
PGAM1	0.000666976	1.63128
BAALC	0.000667305	1.49555
OSBPL9	0.000667305	1.20057
DUSP22	0.000670825	1.16513
ATP6AP1L	0.000670825	0.887909
MAP6D1	0.000673714	0.871424
S100A4	0.000677687	1.49242
VKORC1L1	0.000677687	1.16105
ATP2A2	0.000677687	1.54954
COBL	0.000683505	1.24103
MAOB	0.000694127	0.845374
A4GALT	0.000697053	1.18038
PDPN	0.000699583	0.664276
CD44	0.000718342	1.27498
STK36	0.000721499	0.857853
CLDND2	0.000721499	0.865718
UCRC	0.00072594	0.85227
MT1G	0.00072594	1.73013
AMD1	0.00072594	1.23013
TMEM43	0.000741824	1.23881
AXIN2	0.000743184	1.30559
IDS	0.000757562	1.17261
MT1M	0.000765483	1.33811
BPHL	0.000766613	0.866085
CAV1	0.000782156	1.20693
C6ORF170	0.000787171	0.822516
CTGF	0.000792777	1.14606
NDUFS8	0.000801305	1.19737
INO80C	0.000801305	1.16734
PDCD4	0.000801305	0.800505
GMDS	0.000811041	0.789503
PROCR	0.000848439	1.21859
FAM134B	0.000848439	1.62649
LAGE3	0.000851815	0.883764
CITED4	0.000853906	1.50278
TOMM7	0.000859179	0.877273
FAM70B	0.000861129	1.1794
CCBL1	0.000861129	0.894474
C7ORF41	0.00087608	0.77883
ANKRD46	0.000915286	0.877289
LOC93622	0.000920689	0.894091
FAM89B	0.000942826	1.20667
ARF4	0.000942826	1.41617
PLEKHO2	0.000942826	0.857248
IRS1	0.000944036	0.832959
LOXL3	0.000953932	1.53688
KDELR3	0.000976771	1.34174
ARL16	0.000976771	0.884481
TNFRSF4	0.000983087	0.711926
ANGPTL4	0.00104435	1.48505
SEPT4	0.00105335	0.795223
SLC26A11	0.00105335	0.880031
LIMCH1	0.00105335	0.753793
GALK1	0.00106447	1.13624
WSB1	0.00106801	0.821597
RARRES1	0.00108348	1.40622
NFIA	0.00108348	0.890691
SLC39A11	0.00109405	0.806249
GALT	0.00109465	0.900624
PPP2R5E	0.0011023	0.812893
TSC22D1	0.00111419	0.841705
NDP	0.00111622	1.2463
ESR1	0.00113448	0.833055
ETS1	0.00113529	0.874006
KIAA0040	0.00113632	1.15927
C13ORF15	0.00117878	1.26575
F5	0.00119109	1.41903
IFT122	0.00119374	0.857111
MT2A	0.00119416	1.30338
GTF2IRD2P	0.00119615	0.892166
HS.88156	0.00119789	1.31022
NME3	0.00120693	0.885764
LHPP	0.00121244	0.832605
NHP2L1	0.00123366	0.845413
STEAP1	0.00124569	1.29395
NDRG2	0.00124981	0.859964
GNAQ	0.0012523	1.14959
KIAA0672	0.00125376	1.26981
HNMT	0.00126839	0.850307
AMTN	0.00127655	1.66496
DKK3	0.00128778	1.40889
IL18BP	0.00129275	0.818871
CRYZL1	0.00130194	0.868746
OGT	0.00130194	0.835459
RAB3IL1	0.00130194	0.708427
STX12	0.00130947	0.926963
SEC23A	0.00131094	1.27102
TSPYL2	0.00132147	0.884439
ARSG	0.00132147	0.922029
PGAM4	0.00132878	1.33418
C5ORF15	0.00135409	0.828078
MEF2C	0.00135409	0.828753
PPP1R14B	0.00135409	1.23806
XRN1	0.00136219	0.87009
SLC7A1	0.00136919	1.26651
HEY2	0.00136919	1.14473
FSTL1	0.0013838	1.25555
SPSB3	0.00138829	0.833553
RPS11	0.00139806	0.899591
BOC	0.0013992	0.756091
HOXB2	0.00140832	1.30231
LSM2	0.00141396	0.858605
C2ORF79	0.00141396	0.905829
ID2	0.00141396	1.49292
CRBN	0.00141396	0.873481
MTMR10	0.00141396	0.843078
PGM2L1	0.00141497	1.25852
GPR64	0.00141882	1.4653
RPL13	0.00143164	0.880047
PEG3	0.00144292	0.7853
C22ORF32	0.00144616	0.888157
ST3GAL6	0.00147034	0.878208
CSNK1D	0.0014934	1.2154
KIAA0182	0.0015463	0.858932
SFRS7	0.00155492	0.866542
ECGF1	0.00158415	1.38155
SUPV3L1	0.001603	0.905737
AHNAK	0.00160663	1.17113
SPSB1	0.00162174	1.38818
FZD4	0.00162174	0.824838
RAG1AP1	0.00162174	1.18282
GRB10	0.00162174	1.12023
C1QTNF4	0.0016452	0.828178
C6ORF48	0.00165351	0.845252
PPP1R13B	0.00166081	0.826514
RIPK2	0.00167392	1.22255
INPPL1	0.00168745	0.836266
DNAJC22	0.00168949	1.13504
ANGPTL2	0.00169618	1.24565
HIVEP1	0.00169618	1.17626
DUSP18	0.00169743	1.23742
UBE2G1	0.00169743	1.1574
PFKP	0.00172046	1.24496
MAPK1	0.00172206	1.07518
CAV2	0.00172499	1.32553
ITGA3	0.00172983	1.10401
CD40	0.00173562	0.901811
ADD3	0.00173833	1.17377
NTHL1	0.0017429	0.864409
ZC3H12B	0.00174401	0.90924
SLC31A2	0.00174739	1.17779
CTPS2	0.00174739	0.865889
FKBP1A	0.00174895	1.21883
WDR27	0.00177261	0.881063
GUCY1A3	0.00177623	0.779093
PRRX2	0.00183331	1.23392
OSTF1	0.00183411	1.20205
DEFB1	0.0018344	1.57304
PRKCDBP	0.00183931	1.20317
ADAMTS6	0.00183948	1.31621
ALDH9A1	0.00187282	0.850546
ANXA2	0.00187282	1.23323
PLP2	0.00189351	1.16505
EEF1B2	0.00190452	1.1176
KCNK17	0.00190452	0.880839
BCAS4	0.00190455	1.19716
CRY1	0.00192315	1.20608
SLC26A6	0.00192521	1.30253
EFEMP1	0.00192788	1.28761
GALNTL2	0.00194149	1.50894
PFAAP5	0.00194508	0.846224
ZSWIM6	0.00194508	1.11452
STK39	0.0019524	0.793666
TCEA2	0.00196187	0.865825
TTC32	0.00196548	0.892678
SOX8	0.00197165	0.748708
ODZ3	0.00197165	1.25575
NOTCH3	0.00199655	1.26051
C3ORF10	0.00199859	0.865399
KLF13	0.00199951	1.21966
LOC728014	0.00202002	0.868542
FAM101B	0.00203267	1.0993
TTLL7	0.00208095	0.848896
PID1	0.00208095	1.39505
PTGS1	0.00208925	0.841924
MYOZ3	0.00212357	0.734211
DLEU1	0.00212482	0.849299
LOC650200	0.00212482	0.838808
KIF5B	0.00215597	1.12579
PLEKHB2	0.00217173	1.131
NEK8	0.00217389	0.907165
VIM	0.00218002	1.19538
SFRS12	0.00219221	0.922345
PSRC1	0.00219963	0.865501
STAT2	0.00220355	0.859371
PPHLN1	0.00227837	1.15632
CEP164	0.00227837	0.883341
SOD2	0.00228581	1.31662
LOC643008	0.00229148	1.16554
REM1	0.00230201	0.870769
COIL	0.00232882	0.90786
OXCT2	0.00232882	0.887134
GATS	0.00233033	0.913955
CTSF	0.00235998	0.826276
TMEM216	0.00239774	0.858718
LOC646531	0.00239774	1.2389
ANKRD35	0.00240721	0.819883
MUC1	0.00241741	0.818794
LOC646567	0.00241965	1.38091
AP2A2	0.00241965	0.891827
IFRD2	0.00242062	1.1686
C5ORF54	0.0024809	0.881764
NGFRAP1	0.00250159	0.843482
DNAJB11	0.00250687	1.20675
SLC25A23	0.00251257	1.15862
ZNF22	0.00251942	0.844827
OSTC	0.00251942	1.4464
HNRNPU	0.00268671	0.886396
TRO	0.00273877	0.877091
FOXRED1	0.00277077	0.889591
GSTM1	0.00280673	0.849914
UCP2	0.00282977	1.21059
C21ORF2	0.00282977	0.856809
CDON	0.0028299	1.16373
ARL17P1	0.0028592	0.910912
KIAA0090	0.00287547	0.864453
FAM116B	0.00289843	0.892571
GARS	0.00290909	1.24448
KCTD6	0.0029148	0.891918
KIAA1467	0.00291528	0.848515
STX16	0.00294222	0.813303
C2CD2	0.00297444	1.2644
TFAM	0.00297444	0.900937
TGFBR3	0.00299917	0.808146
C3ORF15	0.00300131	0.87612
ADHFE1	0.00302121	0.891548
LAT	0.00302377	0.91603
MRPS6	0.00302846	0.839395
TCEAL8	0.00303542	0.874173
ITGA10	0.00303542	0.873611
COL7A1	0.00303542	1.43821
RAB40B	0.00304396	0.864958
MGAT2	0.00305134	1.17367
LOC651816	0.00307519	1.22892
ZNF177	0.00308686	0.902528
GCGR	0.00308686	0.657295
SERTAD4	0.00310606	0.814335
RPL38	0.00310915	0.898344
NSFL1C	0.00310915	0.863096
ADSS	0.00311978	1.15799
C17ORF61	0.0031378	0.818191
LRRFIP2	0.0031465	1.20787
SHMT1	0.00316466	0.888391
ACYP2	0.00319804	0.860507
AKR1C2	0.00319804	1.40778
CHST12	0.00319804	0.880428
ZCWPW1	0.00321479	0.885193
COMT	0.003215	1.14036
GPR177	0.003215	1.15779
BBS4	0.00321704	0.908965
C6ORF160	0.00323325	0.858096
SQLE	0.00323325	1.23116
TNS1	0.00325231	1.11
SORBS1	0.00325832	0.868123
GFRA2	0.00325832	1.40544
UQCRHL	0.0032962	0.85669
NPAL3	0.00332543	1.20654
RAB7L1	0.00334485	1.31292
CKS1B	0.00334485	0.877156
NUDCD3	0.00334485	0.877474
TUB	0.0033686	0.907931
OSBPL1A	0.00338104	0.886909
VCL	0.00338954	1.21183
TNC	0.00341522	1.23744
KBTBD11	0.00346787	0.78622
LOC338799	0.00349796	0.862326
DDEF2	0.00349796	1.19036
LCN2	0.00350235	1.2962
GSTT1	0.00350235	0.85188
HOMER2	0.00356716	1.1322
NPTX2	0.00356835	1.1702
ZNF627	0.00356835	0.883478
COL6A1	0.00356987	1.37797
INTS3	0.00359774	0.842361
BRD2	0.00361029	0.854366
TPD52L1	0.0036229	0.818866
LOC221442	0.00362305	0.89312
MCCC1	0.00363688	0.866734
TCEA3	0.00365492	0.861908
ITGB1	0.00365492	1.61882
GRAMD3	0.00368266	0.848837
BTBD16	0.00368298	1.28983
FOXA2	0.00368701	0.766355
SLC16A10	0.00372538	1.33589
HOXC10	0.00375187	0.899821
AK1	0.00375187	1.19854
CLEC3A	0.00375443	0.728703
LOC732007	0.00380282	1.59047
KLHL35	0.00381528	1.11833
SLITRK4	0.00382304	0.786137
RPL23	0.00382304	0.877324
SRPR	0.00382304	1.19838
CLCNKA	0.00382694	0.602993
RTN4	0.00383349	1.14817
MAB21L2	0.00383349	0.758872
TFRC	0.00384769	0.789789
PPP2R5A	0.00384769	0.874932
PAQR8	0.00385089	0.898183
STRC	0.00385089	0.88789
PHACS	0.00389475	0.921017
FCGRT	0.0039446	0.81732
TPM2	0.00396098	0.853772
MNS1	0.00396098	0.905191
SLC22A11	0.00408633	0.86303
UBAC2	0.00412847	1.16562
KLHDC3	0.00416514	0.865139
ZNF135	0.00424641	0.903797
LRRC1	0.00428017	1.14631
LOC728556	0.00428017	1.13806
POP7	0.00434758	0.907182
APTX	0.00435436	0.895647
LMNB2	0.00437121	1.11945
CWF19L1	0.00437385	0.868434
GLRB	0.00438098	1.14597
HS.193406	0.00440412	0.88147
MEI1	0.00440412	0.909838
LOXL4	0.0044919	1.32433
HADH	0.00449513	0.850493
HSCB	0.00453882	0.863567
DUSP5	0.00454384	1.17821
TM9SF1	0.00457107	1.11169
AP3M1	0.00459162	1.1051
FTH1	0.00459644	0.869389
SERPINI1	0.00460769	0.789036
HNRNPAB	0.004613	1.17466
TBC1D3B	0.00461605	0.911302
FAM174B	0.0046769	0.909792
RPS6KA5	0.00470559	0.908086
STEAP3	0.00471361	1.30165
RPH3AL	0.00472009	1.16686
BAIAP2	0.00472779	1.29559
HS.481464	0.00473279	0.923467
PDLIM3	0.0047594	1.3006
PRKRIP1	0.00476062	0.890802
ATG12	0.00481461	0.858836
RORC	0.0048311	0.867799
TAF6L	0.00483201	0.894967
HS.453381	0.00484821	1.53336
SLPI	0.00485059	0.669345
SLC2A8	0.00486174	1.15553
TIMP2	0.00486174	1.2814
WDR1	0.0048801	1.23401
GMPPB	0.00488412	1.192
FOXO1	0.00489558	1.22619
CFDP1	0.00490646	0.862921
FAM39DP	0.00491438	0.901805
HOXA9	0.00491438	0.882871
CHAD	0.00492596	0.74698
CLDN23	0.00492596	0.858938
ITPR1	0.00496132	1.18316
CBLB	0.00502346	1.17499
LMAN2L	0.00502816	0.881454
CCDC56	0.0050309	0.862584
HS.570617	0.00505975	0.893616
CYGB	0.00505975	0.828729
PEBP1	0.00505975	0.861149
AOC2	0.00508769	1.10202
MARCH3	0.00509064	0.905546
COL2A1	0.00509064	0.746512
COX17	0.00510346	1.17207
PPFIBP1	0.00511421	1.17619
FAM39E	0.00512059	0.872921
HSPH1	0.00519896	1.20395
D2HGDH	0.00520662	0.800657
SLC35A2	0.00521172	1.17041
SEPT10	0.00525725	1.10477
HS.436134	0.00527607	0.811974
MGLL	0.00531491	1.087
KCNMA1	0.00531491	0.875154
ZBTB47	0.00531491	0.911429
C9ORF24	0.00531878	0.909396
ATP8B4	0.00537062	0.86435
OMA1	0.00537062	0.905326
NUP43	0.00538244	0.865413
TXNDC5	0.00539361	1.2435
COX11	0.0054616	0.920487
TYMS	0.00549053	1.14689
LOC441150	0.00552577	0.924799
HLA-A	0.00555935	0.861263
CNN3	0.00556888	0.841235
COCH	0.00557222	1.62974
CYSLTR1	0.00561148	0.87687
HS.201441	0.00562225	0.908514
SNUPN	0.00566488	0.886018
ATP6AP2	0.00567365	1.16909
LOC645138	0.00568771	0.856408
KAT2A	0.00569576	0.892949
TM4SF1	0.00569576	1.19234
FAM104A	0.00571679	0.870884
TMED7	0.0057646	1.15526
CDC42EP4	0.0057646	0.785382
BMP2	0.00576846	1.42189
PTTG1IP	0.00576846	1.31698
CSDA	0.00582267	1.17805
SPATS2	0.00582267	0.909493
PIGT	0.00582267	1.19912
HSD17B14	0.00589791	0.895791
LPAR4	0.0059755	0.834734
PELI1	0.00605907	1.29265
HMGN1	0.00607066	1.23847
PLS3	0.00608549	1.2562
BOLA3	0.00608601	1.1331
FER1L3	0.00608601	1.24819
ZNF706	0.00610807	0.91655
C11ORF1	0.00612277	0.881065
PCYOX1	0.0061287	0.849668
UCHL3	0.00614239	1.17646
SLCO3A1	0.00616219	1.1122
BZW2	0.00616219	1.13136
LOC649366	0.00616219	0.837742
NME4	0.00620648	0.832977
PPP3CC	0.00620648	1.12918
PLA2G2A	0.00622768	0.820032
STK4	0.00623964	0.845936
YTHDC1	0.00627973	0.852717
CLDN15	0.00627973	0.884745
HS.492187	0.0064328	0.786481
NAGLU	0.00643485	0.878869
TIPARP	0.00650924	0.775926
SYN1	0.00651815	1.22674
MGC87042	0.00655254	1.16561
CDO1	0.00659866	1.32527
RND2	0.00661136	0.918676
INTS10	0.00661136	0.888945
RB1	0.00671035	1.09876
RPLP0	0.00671035	1.27653
C15ORF48	0.00675028	1.20595
LOC653506	0.00676295	1.18538
SHC4	0.00684168	1.24983
FBXO2	0.00685227	0.818703
WDR59	0.00686111	0.880669
PXDN	0.00687208	1.23812
CYHR1	0.0068961	0.913182
FST	0.00698449	0.733155
HS.570759	0.00698724	1.12243
EPHB3	0.00698993	0.907355
RARRES3	0.00700365	0.744957
MOCS1	0.0070093	0.903087
LOC653566	0.0070093	1.22416
DTD1	0.00703143	1.14743
RAI1	0.00709049	0.889819
NOXA1	0.00712256	0.919674
LOC648024	0.00712256	1.21907
P2RY6	0.00714704	1.13422
PTPN12	0.00717968	1.13739
BCL2L1	0.00718715	1.26898
GLCE	0.00718715	0.884242
FUS	0.007204	0.910412
TMEM101	0.00723694	0.915682
MRP63	0.00727623	0.900674
ADAMTS1	0.00735579	1.2141
FCHSD2	0.00743487	0.884952
COL6A2	0.00746998	1.60283
RNF144	0.00749079	0.822402
TRIM5	0.00754735	1.09107
KLHDC2	0.00755386	0.89392
NCOA1	0.00755386	0.856838
IFITM1	0.00755386	0.827717
MTHFD2	0.0075543	1.1603
MT1F	0.0075543	1.31806
TWSG1	0.0075543	1.16949
LOC653773	0.00760779	0.882218
VEZT	0.00766461	0.890192
LAMA5	0.00767134	1.20878
GTPBP3	0.00767134	0.90702
BAZ2B	0.00770237	0.898383
PAFAH2	0.00773558	0.898698
TMEM185A	0.00773743	1.13352
PHF10	0.00778044	1.11108
LOC400657	0.00779565	0.917
NAPB	0.00780667	0.893178
C10ORF72	0.00780976	1.12172
FBXO7	0.00783432	1.13901
CCS	0.007842	0.900675
AGPS	0.00784724	1.12005
EIF4G1	0.00784724	1.21902
MCM4	0.00786154	1.1272
SHFM1	0.00794073	0.909438
C7ORF55	0.00794073	0.898959
KIAA1026	0.00794073	1.08274
TRAK1	0.00794073	1.1121
ALG13	0.00795089	1.1159
TLE2	0.00795089	0.858572
HIGD1A	0.00805051	1.18108
PACSIN3	0.00807316	0.844902
FLJ22662	0.00818538	1.14689
PREX1	0.0082395	0.898895
LRPPRC	0.00827202	0.895985
GSTT2	0.00828474	0.90942
S100A6	0.00830378	1.17073
VRK3	0.00830378	0.903306
LOC653888	0.00831522	1.17376
CSNK1A1	0.00835564	1.19597
FAM114A1	0.00835564	1.17458
SEMA4A	0.00836749	0.906914
UPF2	0.00839114	0.909134
LOC731049	0.00840273	1.19524
MAD2L1BP	0.00840286	1.11046
HSPB2	0.00842093	0.892523
TUBB3	0.00844851	1.19815
MUTED	0.00846107	0.900992
SDK2	0.00848356	1.32288
GPR162	0.00850239	0.885005
TMEM70	0.00853484	0.925672
CYP20A1	0.00860714	1.19086
SH3GLB1	0.00862794	1.11211
DDIT4	0.00872259	0.730899
DBNDD2	0.00874622	1.15319
MT1H	0.00874622	1.56214
PPP1CA	0.00874622	1.20619
C5ORF5	0.00874622	0.913502
SDC2	0.00880078	0.883277
UCMA	0.00880078	0.544932
EDEM2	0.00892684	1.09472
ING4	0.00893382	0.909949
NTN1	0.00898753	1.44076
HS.13291	0.00898766	0.921588
CYP4V2	0.0090411	0.902533
TMEM2	0.0090411	0.79183
PRPSAP1	0.00905009	0.829222
HSZFP36	0.00910292	0.917872
DCUN1D4	0.00916354	0.845652
RSPO3	0.00916354	0.818437
SKP2	0.00916794	0.908648
HLA-F	0.00918762	0.860588
RRAGD	0.00921245	0.840393
CLU	0.00924843	1.24583
SLBP	0.00924843	1.0957
AXL	0.00925894	1.25794
RNFT1	0.00929004	1.17087
ARMET	0.00932864	1.18313
BCYRN1	0.00933058	0.83833
MTX1	0.00933295	1.09069
SPA17	0.00933404	1.12923
TMEM45A	0.00933404	1.21112
SRGAP2	0.00935321	0.911625
SRI	0.00939609	0.90219
MTIF3	0.00940399	0.922348
DCN	0.00940399	1.77964
AKR1B1	0.00947686	1.13061
KLHL22	0.0095177	0.866627
TJP1	0.00955159	1.15357
SMYD3	0.00961712	0.900399
SDHA	0.00962422	1.27424
TTC8	0.0096256	1.10936
CYTL1	0.00962777	0.76617
IFT88	0.00962941	0.894651
HAGH	0.00962941	1.12484
LOC648852	0.00971401	0.823912
CHST15	0.00971401	1.30129
EBAG9	0.00971401	1.10585
LOC729843	0.00985327	0.872492
TRIM9	0.00985327	0.890869
MARCH2	0.00985327	1.13674
MPDZ	0.00996148	0.858874
LOC387763	0.00998801	1.32474
SLC2A12	0.010006	1.09649
LOC729764	0.0100229	0.924836
SPATA7	0.0100257	0.888314
C5ORF24	0.0100972	1.09191
NDRG1	0.0101151	1.15157
FBXW11	0.0101151	1.19926
SMAD7	0.0101956	1.17873
PTGIS	0.0102658	1.23087
ASIP	0.0102658	0.848631
VIL2	0.0102728	1.32765
SCRG1	0.0102848	0.887301
TOMM70A	0.0102848	0.889321
ADCY3	0.0103677	0.82601
PLCG1	0.0103677	0.907724
RXRA	0.0103677	0.797359
INTU	0.0104315	0.889365
HS.163752	0.0105525	0.852706
HYOU1	0.0105876	1.16813
PRDX1	0.0105999	1.12802
C9ORF127	0.0105999	0.884972
LTBP4	0.0105999	1.25861
C7ORF28B	0.0106074	1.20583
RPRC1	0.0106535	1.1399
C20ORF45	0.010748	1.11642
COX19	0.010748	0.885823
LRIG3	0.0107856	0.887072
NAT1	0.0107856	1.07186
WDR45	0.0107967	0.910256
PGK1	0.0108731	1.24137
PRMT5	0.0109451	0.927756
UGCGL1	0.0109451	1.09702
FCGBP	0.011014	0.592466
EXOSC2	0.011014	0.919911
LOC643319	0.0110327	1.1395
C12ORF57	0.0110327	0.876085
CYB5D2	0.0110327	0.873225
ZFYVE20	0.0110811	0.899133
ZMAT3	0.0110942	1.25726
HIATL1	0.0111514	1.18218
ATP1A1	0.0112425	1.19635
FBXL15	0.0114096	0.900166
C1ORF188	0.0114096	0.896114
PTGER2	0.011453	1.21231
ALDH7A1	0.011453	0.866684
UST	0.011453	0.838011
GOLSYN	0.0115836	1.2076
ADORA1	0.0115836	1.34278
OCIAD1	0.0116225	0.782648
GSTM5	0.0116956	0.883813
HS.99472	0.0116956	0.849734
EML3	0.0116956	0.856772
ZNF581	0.0117937	0.863766
ATP9A	0.0117945	0.872369
FAM104B	0.0118565	0.910397
CDC23	0.011876	0.883252
C11ORF60	0.0119681	0.924326
C1ORF52	0.0120295	0.890919
PCCB	0.0120433	1.10391
UBXN2A	0.012054	0.906088
PIM3	0.012065	0.894924
CMBL	0.012065	0.88692
HIRIP3	0.012065	0.897894
KCNK1	0.012065	1.15885
SLC35B1	0.012065	1.15355
FAM193A	0.012065	0.92011
CTSA	0.012065	1.20477
MYH10	0.012065	0.827966
TRIB2	0.012065	0.86312
LASS2	0.012065	1.15612
NT5DC1	0.012065	0.910926
NLGN4X	0.0121049	0.843954
ACPL2	0.0121322	1.29802
FGD5	0.0121322	1.17741
EXOSC6	0.0121322	0.910245
FLJ38717	0.0121664	0.861983
PSME4	0.0122261	0.854445
MAGED1	0.0122416	1.18749
SPAG9	0.0122629	1.2085
PPFIA1	0.0122629	1.12975
EMP1	0.0122629	1.22029
ALKBH2	0.0122629	0.924529
MMP3	0.0122947	0.685251
CECR7	0.0123116	0.905215
STOM	0.0123974	0.864899
FEZ2	0.0124394	0.878207
JAK1	0.0124757	1.18145
ARMCX4	0.0126158	0.906314
MVP	0.0126189	1.1957
ARHGEF3	0.0126329	0.86797
PSMC4	0.0126868	1.17312
RANBP3L	0.0127636	0.888773
CETN2	0.0127636	0.902093
UAP1	0.0127636	1.12491
PPIG	0.0127647	0.899974
MYADM	0.0127777	1.25271
LDHA	0.0128025	1.15403
MFAP2	0.0128132	0.85177
RFC1	0.0128756	0.898624
STK19	0.012934	0.904114
C5ORF13	0.0129389	0.767727
CDRT4	0.0130434	0.850005
SECISBP2L	0.0130434	1.2405
BTBD11	0.0131107	0.80936
ZBED5	0.0131111	0.896443
SETD4	0.0131532	1.06164
KIAA0907	0.0132265	0.882992
FBLN7	0.0132265	0.774759
C4ORF31	0.0132265	0.79866
NSUN5	0.0132707	0.909766
TEX10	0.0132722	0.921181
TRIM47	0.0132722	1.19861
ADD1	0.0132722	0.89921
FBLN1	0.0133208	0.5915
STOML2	0.013342	0.874576
SPHK2	0.013342	0.879214
GPR126	0.0133678	0.773878
INSC	0.0133801	0.852158
NUDT2	0.0134219	0.906463
SNCA	0.0134389	0.779205
NINJ2	0.0134529	1.11356
PPP1R3E	0.0135581	0.914524
ANXA1	0.0135581	1.15362
C14ORF2	0.0136039	0.921263
C6ORF117	0.013641	0.80631
HSPA8	0.0138161	1.16232
SKAP2	0.0138325	1.19411
PSMD1	0.0138325	1.15806
EFTUD1	0.0138899	1.11885
SLC30A5	0.0139151	1.16729
MAN1B1	0.0140861	0.902378
UBE2F	0.0140861	1.1129
CPXM2	0.0141052	0.797928
LOC729466	0.0141663	0.911593
MSN	0.0141935	1.21369
BARX2	0.0142164	1.16631
SLC39A3	0.0143497	1.18778
ELF1	0.0144315	1.11425
SFRS10	0.0144396	0.897931
LRP5L	0.0144537	0.926795
RECK	0.0144647	0.918899
SLC38A10	0.0144647	1.11841
ZNF789	0.0145949	0.906081
MOV10	0.0146329	0.899829
C2ORF64	0.0147016	0.903804
TFG	0.0147988	1.18037
AIG1	0.0148179	1.11506
AP3M2	0.0148754	0.908648
LOC347292	0.0148754	0.893981
NDFIP2	0.0148754	1.14399
SPTLC1	0.0150758	1.10291
MGEA5	0.0151952	0.88165
CRYAB	0.0152648	1.25137
SPCS2	0.0152703	1.17262
RP2	0.0153388	1.08786
MPRIP	0.0153499	1.13507
RPS6KC1	0.0153887	1.07321
CROP	0.0154406	0.942797
HSD3B7	0.0155179	1.30422
CLIC4	0.0156156	1.17898
FKBP14	0.0156482	0.783273
SLC15A4	0.0158064	1.12866
MYO9A	0.0158205	0.873712
CCDC28B	0.0159141	0.909688
NAE1	0.0160769	0.913342
HS.34447	0.0160769	0.907677
LIF	0.0161183	1.11672
CDH10	0.0161484	1.31606
SS18L2	0.0161902	0.893671
MRPL2	0.0162243	0.90634
MAMLD1	0.0162264	1.08928
HSBP1	0.0163551	0.874257
STK11IP	0.0163551	0.915702
TROVE2	0.0163938	0.894919
SLC43A3	0.0164281	0.839784
DPM3	0.016452	0.836195
XIST	0.0164644	0.874735
PPT2	0.0165026	1.10856
CDH19	0.0165461	1.23227
EIF4G2	0.0165668	1.31433
MED29	0.016583	0.918395
SYPL1	0.0166135	1.12049
NDEL1	0.0167297	1.14342
H2AFY	0.0167656	1.15346
RQCD1	0.016822	1.09518
PPP3CA	0.0168988	1.22538
PDCD5	0.0170312	1.1121
LOC651202	0.0171749	0.897753
CACYBP	0.0171757	1.18181
UQCRC1	0.0171812	1.12548
MRPL27	0.0172522	0.8634
KLHL3	0.0172581	0.847645
TMED2	0.0172676	1.1701
MED16	0.0174028	0.899575
LOC729776	0.0174122	0.918216
SYTL4	0.0174148	0.900808
IGFBP5	0.0174369	1.43565
LOC652481	0.0174529	1.13005
PDE4D	0.0174529	1.17699
ZNF446	0.0174529	0.925915
ECM1	0.0174798	1.29941
MRFAP1L1	0.0175017	0.903957
LOC650369	0.0175377	1.13876
DDIT3	0.0175521	0.8621
HSD17B12	0.0176001	1.16153
C6ORF130	0.0176001	0.877943
PHACTR2	0.0176669	1.17022
CLDND1	0.0176711	1.1229
DAG1	0.0177512	1.13491
MRPS16	0.0177746	0.912937
SCARF2	0.0177791	0.83125
C17ORF58	0.0178668	1.12167
LYRM4	0.0178984	0.9205
ZNF365	0.0179177	1.23002
FOXA3	0.0180586	0.803744
UNQ1940	0.0180634	1.15533
PDRG1	0.0180735	0.933764
LOC646200	0.018091	0.907329
RECQL	0.0181204	1.18571
MX1	0.0181204	0.764969
DNAJB12	0.0181204	1.08175
HS.443185	0.0183275	0.906748
PACSIN2	0.018342	1.18042
LAMB2	0.018342	0.846569
H2AFZ	0.018342	1.09896
ZNF302	0.018342	0.892986
TGM2	0.0184226	1.43867
APP	0.0184226	1.3719
TRMT5	0.0185102	0.883942
FAM174A	0.0185102	1.21747
PDDC1	0.0186806	0.903369
PICK1	0.0186806	0.937919
LOC151579	0.018804	1.16763
THG1L	0.0189031	0.93901
HERPUD1	0.0189675	1.15285
TMEM60	0.0191011	0.909301
CNTNAP1	0.0191297	0.904091
PTHLH	0.0191461	1.38003
APPBP2	0.0191738	0.898166
PCBD1	0.0191738	1.08844
DSC2	0.0192457	1.10821
SMAD3	0.0192492	0.81154
NUDT14	0.0193092	0.884695
PCSK5	0.0193594	1.16946
CD97	0.0194094	1.2083
PTS	0.0194761	1.11792
FLJ20021	0.0195034	0.871089
ERGIC3	0.0195034	1.10265
CD79B	0.0196515	0.873881
ABHD12	0.0198554	1.09785
ACTG1	0.0199235	1.52576
C7ORF59	0.0199425	0.850256
SYNGR1	0.019956	0.888438
LOC644330	0.0199637	1.13678
FABP5	0.019982	0.705657
C1ORF165	0.0200051	0.921218
POLR1E	0.020076	0.901518
HS.334831	0.0201402	0.921995
ZNF816A	0.0202094	0.916698
C16ORF30	0.0202094	0.831096
TAF1C	0.0202094	0.890698
LOC388654	0.0202094	1.31044
FBXO6	0.0202094	0.923776
CWF19L2	0.0202496	0.910591
PAQR7	0.0202675	0.897272
KIAA1600	0.0202834	0.90918
ALDOA	0.0203296	1.59518
PPIL3	0.0203296	0.909143
CWC15	0.0203666	0.917381
EXTL2	0.0204057	1.1521
ELP3	0.0204057	0.908479
GALNT4	0.0204895	1.21708
HBP1	0.0206091	1.07122
ANAPC4	0.0206091	0.910435
MAP1LC3A	0.0206979	0.869529
PLOD2	0.0207704	1.37478
MIA3	0.0207704	1.08374
COX15	0.0208168	0.915527
CYBASC3	0.0208512	1.15771
UBE2D3	0.0209495	1.14172
APOL3	0.021025	0.845938
WDR47	0.0210407	1.14877
TENC1	0.0210567	0.879822
DRG1	0.0210898	0.926826
LOC727935	0.0211531	0.926141
ABCB9	0.0211588	0.907136
C17ORF45	0.0211774	0.869918
SCML1	0.0212171	0.928987
SP110	0.0212521	0.897222
ZNF532	0.0212612	0.892139
EGFLAM	0.0212955	1.2324
SF3A3	0.0213854	0.893763
FBL	0.0213854	0.905537
DIABLO	0.02139	0.916153
TMEM219	0.02139	0.900037
PYGB	0.0214046	1.12238
LOC650832	0.0214077	1.1153
H3F3B	0.0214159	0.860722
DYNLT1	0.0214676	0.907197
TUBB2A	0.0214885	0.896485
ZSWIM1	0.0215507	0.927628
HSPA1L	0.0215507	0.922574
SPATA18	0.0215507	0.860567
CAMLG	0.0215571	0.876289
EIF4A2	0.0215676	0.887356
PRKAB2	0.0215772	0.923086
PLOD3	0.0216328	1.17087
REV3L	0.0217255	1.08495
HS.535028	0.0217407	0.87462
ZKSCAN2	0.0217407	0.935804
TRAF3IP2	0.0218578	1.22443
EFNA1	0.0219473	0.883967
WDR19	0.0219768	0.861729
SLC35C2	0.0220361	0.926688
C7ORF28A	0.0221062	1.1488
KIAA0367	0.0221062	0.811838
IDH3A	0.0221127	1.09724
MARS	0.0221531	1.07356
BNIP3	0.0222119	0.848519
STT3B	0.0222287	1.16107
C14ORF78	0.0222287	0.823724
TMEM100	0.0222361	1.21521
CHSY1	0.0224323	0.888744
ZNF559	0.0224323	0.931482
LECT1	0.022484	0.776567
HS.177532	0.022484	0.904698
PKN3	0.0224995	1.20672
ME2	0.0225205	1.08462
LOC642755	0.0226038	0.86276
STRA13	0.0226276	0.874874
NOC3L	0.0226954	0.935139
ACTB	0.0227982	1.43983
DNASE1L1	0.0229124	1.17667
ZNF295	0.0230058	1.18313
SLC44A2	0.0230257	0.830701
DNAJC5	0.0230369	1.07036
DUXAP3	0.0231546	0.787903
GUCA1B	0.0233113	0.925518
SGCE	0.0234611	0.819602
C20ORF43	0.0236879	0.913664
TMEM16A	0.0236879	1.09659
LMNA	0.0237431	1.24631
UBA7	0.0238048	0.867684
NCKAP1	0.0238048	1.22559
KIAA1641	0.0238316	0.888728
FUK	0.0238527	0.930159
TDRD1	0.023961	0.875375
NAT5	0.0240547	1.16966
EWSR1	0.0241257	0.88465
SERPING1	0.0241558	0.827544
SBDSP	0.0241629	1.24324
NBL1	0.0241929	1.5264
HTATIP2	0.0241929	1.09372
HS.194225	0.0242375	0.878487
ATP2C1	0.0242375	1.19485
DDX51	0.0243542	0.793826
RAB5A	0.0243542	1.09262
FKBP5	0.0243542	0.87654
MPDU1	0.0243913	1.06457
BBS1	0.0244253	0.886456
ENG	0.0246063	1.23872
C1ORF53	0.0246696	1.09462
COL13A1	0.0247623	1.12895
SVEP1	0.0247867	0.681638
MAF	0.0247959	0.819198
TTC25	0.0248459	0.903357
MT1E	0.0249013	1.16211
VKORC1	0.0249294	1.12676
CACNB3	0.0249408	0.918176
CYP26B1	0.0250327	1.27563
DDX23	0.025089	0.911355
PPP1R16A	0.0253701	0.90979
RHOJ	0.0255039	0.854078
ATIC	0.0255655	1.13319
TUBA1C	0.0256473	1.30689
RPS28	0.0257635	0.880567
CDK5RAP2	0.0258602	0.92966
C5ORF4	0.0259519	0.888692
SORT1	0.026034	1.24327
CA5B	0.026034	1.15455
C9ORF9	0.0261375	0.91674
AP4B1	0.0261375	0.932198
CDKN3	0.0262771	1.06745
TRIM25	0.0263395	0.935491
SFMBT1	0.0265196	1.08389
CYCSL1	0.0265497	1.08175
PI4K2B	0.0266112	1.08273
AKAP13	0.0268107	1.13687
TRIOBP	0.0268107	0.883143
RASD1	0.0268356	0.770022
FAM38B	0.0268356	0.828116
IFNAR2	0.0268356	1.08662
HPRT1	0.026985	1.11482
PSMA2	0.0271216	0.906797
SAT2	0.0271216	0.904441
CICE	0.0271216	1.1161
C5ORF39	0.0271216	0.9273
BCL6	0.0271645	0.857452
PLA2G4B	0.027176	0.892774
ZNF33B	0.0272488	0.906208
FLJ20699	0.0272488	0.899592
LYPLAL1	0.0272488	0.924369
TACC1	0.0272976	1.18706
PIGN	0.0273064	1.07224
MZF1	0.0273199	0.848353
WDR60	0.0276239	0.901898
C10ORF58	0.0276239	0.806342
EHD4	0.0276239	1.13257
SLC7A8	0.0276378	0.870792
TMEM136	0.027643	0.933088
FBLN2	0.0276791	1.10585
ANAPC7	0.0277291	1.0514
PTRF	0.0280474	1.12739
LOC649049	0.0280474	1.1859
HSPBAP1	0.0281082	0.916748
RFFL	0.0281085	1.17851
LOC727948	0.0281085	0.91577
CGGBP1	0.0281849	1.09629
ELMO1	0.0282788	1.14829
RPL6	0.0282926	1.09363
TACC2	0.0283739	1.21053
LOC388621	0.0284319	0.884196
DNAJA1	0.0284847	1.12897
POLB	0.0284913	0.913064
TTC14	0.0284913	0.876001
GLE1	0.0286163	0.919984
MUDENG	0.0286765	1.09525
RBM5	0.0287105	0.888765
HS.288735	0.0287111	0.925561
GNA12	0.028796	1.11317
SCO2	0.0289835	1.13423
ACN9	0.0289835	0.899184
SPG21	0.0289835	1.07474
GEM	0.0289837	0.860011
TIAM2	0.0289837	1.20154
LOC150356	0.0289837	0.886433
PGM1	0.0289837	1.13949
MOXD1	0.0290144	1.22217
C10ORF61	0.0290502	1.20597
LOC388720	0.0290996	0.927669
LOC647389	0.0291564	0.872372
NAV1	0.0291806	1.17152
SSBP2	0.0292476	0.890959
RIOK3	0.0292646	1.17381
SERBP1	0.0293167	0.879453
CTH	0.0293167	0.901056
GINS3	0.0293167	1.14703
TK2	0.0293167	0.907558
HS.570353	0.0294421	0.832268
TSPYL5	0.0294422	0.8874
PHIP	0.0294472	0.89814
KIAA1530	0.0295706	0.90068
ECM2	0.0295706	1.26092
LRDD	0.0296706	0.926853
LOC647346	0.0296706	0.922254
LOC728715	0.0296706	1.14742
SURF4	0.0296706	1.21069
PCMT1	0.0297576	0.910161
NR1H3	0.0298902	0.918812
EGFR	0.0298902	0.947153
WNT5B	0.0299949	1.18388
TTLL3	0.0300345	0.91499
C20ORF24	0.0301408	1.09311
PLDN	0.0301519	1.14951
AMY1C	0.0301519	1.12331
NECAP2	0.0301704	0.89348
MARCH6	0.0301838	0.838154
WDR21A	0.0302439	1.0809
GSTM3	0.0302972	0.879307
SLC25A20	0.0304499	1.0957
FLJ46309	0.03046	0.804742
NAALADL1	0.030465	0.904511
RPS29	0.0305079	0.879641
EPYC	0.0305079	1.38151
NUPR1	0.0305079	0.888196
CHST7	0.0305079	1.08014
DRAM1	0.0305137	0.896268
CCDC28A	0.0305738	0.902989
SCIN	0.0305738	0.794954
TAX1BP3	0.0305822	1.15441
COMP	0.030639	1.10003
BAPX1	0.0307989	0.825784
XPO6	0.0308892	1.08341
C7ORF50	0.0309151	0.916482
PTGR2	0.0310771	0.896801
PIK3R1	0.0310771	0.846286
IGF2	0.0310771	0.822161
NFYC	0.0311925	0.905689
BRI3	0.0312754	1.13904
ZAK	0.0312754	1.18675
ENDOD1	0.0312754	1.09104
VGLL4	0.0314859	0.858887
WARS	0.0315167	1.13036
SCN2B	0.0315336	0.927033
ST13	0.0316311	0.903804
HMGCL	0.0316961	0.935261
IFIT1	0.0318644	0.898771
DTWD2	0.0318644	0.810127
KAL1	0.0319706	1.24245
WDR23	0.0319986	0.933936
CD59	0.0319986	1.13182
GNG11	0.0323073	1.15694
C17ORF85	0.0325504	0.926119
CIP29	0.0325646	0.921358
C14ORF28	0.0325937	0.88772
MDFIC	0.0325937	1.14771
TPM3	0.0325937	1.27196
EMP3	0.0326883	1.18083
C10ORF116	0.0327528	0.829967
OLFM1	0.0327805	0.906757
ZNF721	0.032884	0.943537
BCAR3	0.0329432	0.9189
ARMCX6	0.0331446	0.934262
LSMD1	0.0331451	0.896108
COL3A1	0.0334065	1.22563
HOXA6	0.0334065	0.916835
CYR61	0.0334339	1.18053
VWA5A	0.0335002	1.06912
LOC652968	0.0335002	0.927495
GPRASP2	0.033604	0.879411
CAPRIN1	0.0336304	1.16462
LOC401115	0.0337053	1.1537
LOC642361	0.0337156	0.932424
AFTPH	0.0337844	0.926429
LTBP3	0.0337844	1.64278
SLC37A3	0.0338818	1.10676
PRKRIR	0.0339277	0.891181
WDR54	0.0339277	0.885132
MYLIP	0.0339277	0.856514
WWC3	0.0340384	1.17087
RUVBL1	0.0340833	1.08648
PPFIBP2	0.0341194	0.909453
RAB24	0.0342494	0.95112
CNNM3	0.0343277	0.926617
PPP2R5C	0.0343724	1.10006
MFSD11	0.0344055	0.895336
THAP10	0.034451	0.943061
TMEM181	0.0346253	0.897431
TCEB3	0.0346253	1.06966
HS.12876	0.0346977	0.860216
PDS5B	0.0347368	0.929173
CCDC45	0.0347649	0.929406
DCAKD	0.0348386	0.853291
FLJ35258	0.0348823	1.20662
ACOT9	0.0348956	1.12097
COL1A2	0.0349534	1.53087
GBA	0.0349534	1.12609
PPP2R2B	0.0349534	0.910847
FANCG	0.0349876	0.939083
ASS1	0.0351553	0.886854
ASCC1	0.0351693	0.901393
SPTBN1	0.0352018	1.13233
ZDHHC9	0.0352532	1.14374
FARP1	0.0352849	1.13334
IQCK	0.0354767	0.836256
DHRS3	0.0355264	0.855187
KIAA1712	0.0355686	0.904357
SHISA5	0.0356013	1.18743
TSEN2	0.0356013	0.928764
COLEC12	0.0356013	0.786732
TIAF1	0.0356013	0.871585
MCM8	0.0356784	0.777574
MRPL22	0.0356816	0.907143
DEGS1	0.0356816	1.1184
TBCA	0.0357073	0.916952
AHI1	0.035761	0.874616
HEXB	0.0357985	0.893021
ARMC1	0.0358669	0.937885
EIF2B4	0.0358669	0.903219
PMPCA	0.0358669	0.938998
ANKRD9	0.0359289	1.14383
FKSG30	0.0360067	1.19179
UBL5	0.0360503	0.901893
TOM1	0.0361909	0.912154
CCND3	0.0361971	1.1437
MBD4	0.0362766	0.825323
NAP1L5	0.0368584	0.890665
ZNRD1	0.0369573	0.921384
NENF	0.0369836	0.869433
CLK4	0.0370121	0.923013
DYNC1I2	0.0370332	1.10939
ALKBH7	0.0373405	1.1043
GTF3C5	0.0373562	0.908666
GPR125	0.0373599	0.857539
XRN2	0.0373599	1.12432
LOC285074	0.0375933	0.932392
ZCCHC7	0.0376001	0.918863
THOC4	0.0376507	1.18613
ISLR	0.0376559	1.21332
CDR2L	0.037674	1.11771
GRIA2	0.0376742	1.14353
HS.57079	0.0377629	0.876423
ARL6IP4	0.0377643	0.913558
ZNF500	0.0379212	0.922614
TP53I13	0.0379283	1.11504
FOXC2	0.0379648	1.14294
CDC2L5	0.0380815	0.937443
MORF4L2	0.0382859	1.28399
APEX1	0.0383489	1.0993
SDCBP	0.0383489	1.23445
RPL5	0.0384022	0.8844
RBM12	0.0384073	0.929536
MRPS33	0.0384251	0.901797
IL10	0.0384251	0.785169
HYI	0.038433	0.932531
MRPL54	0.0384672	0.888557
FAM133B	0.038495	0.933397
ALDOC	0.0385049	0.86416
SIN3B	0.0388154	0.918148
C20ORF127	0.0388485	1.16048
MT1A	0.038911	1.14281
FHL1	0.038911	1.23574
NUFIP2	0.038918	0.907999
ZNF770	0.0389865	0.934392
RALGAPA1	0.0390885	0.926504
AMZ2	0.0392752	0.914094
C7ORF23	0.0395085	0.900899
FYCO1	0.0395922	1.11037
MRPS9	0.0395922	0.909032
PRDX6	0.0395922	0.896686
WDR73	0.0396045	0.912346
STS-1	0.0396045	1.23834
EDEM1	0.0396253	1.09308
C19ORF42	0.0396253	0.919165
FAM43B	0.0396589	0.846517
ICMT	0.0396589	1.13436
MAP3K5	0.0396589	0.894703
EIF2B5	0.0396589	0.932637
TMEM218	0.0397803	0.917944
AHSA1	0.0397803	1.14676
CD109	0.0397803	1.09552
ACP1	0.0397803	1.17448
CBY1	0.0397914	0.913612
TIMM9	0.0397914	0.924603
LOC441246	0.0398284	0.881677
LOC731365	0.0398835	0.887858
SH3D19	0.0398835	1.14976
UAP1L1	0.0398835	0.910641
CAPRIN2	0.0400686	0.905985
MRGPRF	0.0401862	1.19319
ASPSCR1	0.0403319	0.878322
P8	0.0403319	0.912024
EXOC7	0.0403319	0.895553
LPXN	0.0403571	0.865005
NAT9	0.0403821	0.9263
PPA2	0.0404551	0.91346
C21ORF51	0.0404551	0.925724
C11ORF71	0.0404551	0.938674
GPT2	0.0404551	0.83108
SULT2B1	0.0404551	0.937522
MAPK9	0.0405043	1.10505
PREP	0.0406	1.10082
LOC441019	0.0407567	1.32577
HS.193557	0.0408002	1.19938
ENAH	0.0408918	0.87543
TPI1	0.0408918	1.30505
LOC643357	0.0408918	1.26882
NAV2	0.0408918	1.14729
PTGFRN	0.0408918	0.870793
FGF1	0.0408918	1.16726
POLE3	0.0410757	0.90917
RAB4B	0.0410757	0.933228
GPR172A	0.0412006	1.14085
GRAMD2	0.0412006	0.881678
C5ORF37	0.0412252	0.925987
DCP2	0.0412346	0.878196
CAMK1	0.0412552	0.914296
COPZ2	0.0412797	0.916848
BHLHB3	0.0413158	0.852379
SLC16A3	0.0413158	1.18553
PHB	0.0414659	0.916315
ATP5L	0.0415949	0.830159
GTF2F2	0.0416201	0.914973
RDH11	0.0416764	0.934783
FCAR	0.0420171	0.819428
ZNF187	0.0420288	0.915974
ATPIF1	0.0420987	0.891241
KHDC1	0.0422348	0.929751
LOC645385	0.0422348	1.28206
ZRANB2	0.0422443	0.890758
BLZF1	0.0423216	0.815345
C20ORF11	0.0423792	0.868709
DNALI1	0.0423792	0.903642
RPL9	0.0423855	0.87367
C10ORF104	0.0424399	0.913018
MAPKAP1	0.0425957	1.09579
MAP3K4	0.0426423	0.910025
POLR3H	0.0426639	0.906388
RPS24	0.0426639	1.09906
WDR6	0.0426714	0.884631
NCSTN	0.0426782	1.11935
ARPC5L	0.0426782	1.12415
ACAA2	0.0426782	0.927526
HAUS4	0.0426782	0.925007
CCDC127	0.0427365	1.0693
LDOC1	0.0427986	0.864977
RG9MTD3	0.0427986	0.93625
PSMA1	0.0427986	1.12852
LOC149448	0.0427986	0.931727
TCEAL3	0.0430123	0.887483
PIM1	0.043083	1.17527
RBMS1	0.043083	1.1348
RPL39L	0.043119	1.10206
MAP2K3	0.0431262	1.0983
LRBA	0.0431262	0.908388
GNPDA1	0.0431579	0.902262
LRP5	0.0431959	0.874058
LOC440993	0.0432317	0.912868
ZBTB48	0.0432687	0.923592
LOC388532	0.0434061	0.880686
TSC1	0.0434061	0.913602
ATP6V1G1	0.0434061	0.909909
MCART1	0.0435252	0.779003
SMOX	0.0436365	1.17709
RNASET2	0.0438522	0.843421
PLSCR3	0.0439071	1.10581
KDELR1	0.0439071	1.10172
HSPC047	0.0439582	1.05628
U2AF1L4	0.0441016	0.94506
RAB5C	0.0441273	1.11369
TMEM14A	0.0442305	1.1353
CEBPZ	0.0442305	0.920912
TWF2	0.044401	1.13774
SLC2A1	0.0444111	1.18225
GAS6	0.0444111	0.868375
FAM113A	0.0449604	0.935172
CTDSP2	0.0449705	1.13984
TGFA	0.0450288	1.14508
SNAPC4	0.0450375	0.92237
PDE4C	0.045055	0.817777
RAB2A	0.0450604	1.10387
MLX	0.0451656	1.0663
CENTD2	0.0451769	0.917935
FAM18B	0.0453581	1.21811
ALPP	0.0453581	0.786564
THBS4	0.0454734	0.632015
ZKSCAN1	0.0455604	0.913271
RGL2	0.0456054	0.936527
SAP18	0.0456215	0.912786
COQ5	0.0456413	0.926733
CYBRD1	0.0457229	0.889557
C14ORF102	0.0460069	0.931054
YIPF1	0.0460428	1.08182
C7ORF30	0.0460428	0.928436
STAT3	0.0460428	1.2163
MSRB3	0.0462805	1.15552
LOC728481	0.0463811	0.863406
ISG20L2	0.0463811	0.937038
KIAA1949	0.0464414	1.13789
LMO4	0.0464414	0.865069
RBKS	0.0464414	0.927123
DEFA1	0.0466685	1.47103
C16ORF35	0.0467585	1.08155
MRPL17	0.0468599	1.10757
TMEM54	0.0469429	1.15465
EVC	0.0472572	0.878431
DNAJB6	0.0472649	1.18668
ATP1B1	0.0472649	1.19432
SNHG3-RCC1	0.0474457	1.07543
TMEM189-UBE2V1	0.0474477	1.11054
PHKB	0.0475419	1.09468
LOC643668	0.0476558	1.25112
HS.202577	0.0476765	0.84648
GLMN	0.0476954	0.945023
SULT1A1	0.0476984	0.810436
NHP2	0.0477384	0.934952
RPL36	0.047814	0.871192
NELL1	0.0478787	0.779285
ACACB	0.0479216	0.925283
TUT1	0.0480294	0.942654
C19ORF10	0.0481028	1.16574
MXRA5	0.048134	1.20998
HS.355933	0.048134	0.867791
LOC730820	0.048134	1.12692
C1ORF112	0.048146	0.921023
LOC642299	0.0481769	0.924479
CD302	0.0481769	0.862852
LOC400963	0.0481769	1.07319
ITCH	0.0481769	0.901634
C19ORF66	0.04818	0.92211
PPP1R11	0.04818	1.1319
CTPS	0.04818	1.07405
CTSH	0.0482257	0.805992
ALDH3B1	0.0482257	1.1147
ZNF384	0.0484609	0.937678
NT5DC3	0.0484989	1.09539
DLX3	0.0485777	1.10075
FMOD	0.0487052	1.17931
RRBP1	0.0487057	1.20527
IRS2	0.0487081	0.898204
PRPF3	0.0487623	0.902738
TMEM41A	0.0488765	1.084
DNAJB2	0.0489634	0.891787
SNAPC1	0.0490832	0.853346
MRPS24	0.049118	0.920296
TATDN3	0.0491379	0.946199
VAV3	0.0491379	0.900111
SLC1A1	0.0491536	1.06616
EPHX2	0.0491536	0.918046
MBTD1	0.0492375	0.856922
SRRM2	0.0492375	0.878113
PTK2	0.0492755	1.12215
BANK1	0.0492955	0.836975
VCPIP1	0.0496194	0.942093
TMEM98	0.049738	0.874343
TMEM140	0.049738	0.917293
PMEPA1	0.0497698	1.38435
TUBA1A	0.0498101	1.2072
SPG7	0.0498489	0.917973
FRMD6	0.0499312	1.20837
