# Supplementary material for: Genes Involved in the Osteoarthritis Process Identified through Genome Wide Expression Analysis in Articular Cartilage; the RAAK Study
Source: PLoS One. 2014 Jul 23;9(7):e103056. doi: 10.1371/journal.pone.0103056 (PMC4108379; doi:10.1371/journal.pone.0103056)
Supplement: Table S4 — Genes significantly differently expressed between preserved and healthy cartilage (FC: fold change; Pval: P-value). (XLSX) [file pone.0103056.s007.xlsx]

## Sheet: SuppTabS4
	Preserved versus Healthy
GeneSYMBOL	Pval	FC
SSBP3	9.67584e-05	0.356964
GTF2IRD1	9.67584e-05	0.502658
PLOD1	0.000211584	2.57477
BCL6	0.000821066	0.328466
ABCB9	0.000972701	0.43911
HMGB2	0.000972701	0.570328
SDHC	0.000972701	1.97565
APOD	0.0011107	0.0781355
SLC7A2	0.0011107	0.219763
PTH1R	0.0011107	3.53078
EPN2	0.0011107	0.646465
FAM100A	0.0011107	0.50098
NSL1	0.0011107	1.71653
RAB3IP	0.0011107	0.673123
KANK1	0.00124086	0.357022
MSRB2	0.00133063	1.92837
LOC388969	0.00144152	0.559028
CCDC28B	0.00147803	1.51283
RELA	0.00173972	0.490417
IRS2	0.00187137	0.47933
PGK1	0.00270684	1.82137
HSBP1	0.00270684	2.15276
MAPK7	0.00270684	0.54646
TMBIM1	0.00270684	0.616799
ASAM	0.00270684	0.539086
VEGFB	0.00270684	1.8186
BAPX1	0.00276506	3.20072
RNASET2	0.00300274	2.1976
LOC401115	0.00300274	2.65105
C5ORF15	0.00300274	1.97189
LOC441019	0.00300274	0.258473
PNPLA2	0.00300274	0.46312
CMAH	0.00300274	0.328616
PPDPF	0.00300274	0.346815
SNX26	0.00300274	1.76485
CDK2AP2	0.00300274	0.643178
TNNT3	0.00300274	4.35358
CTHRC1	0.00300274	4.59377
LOC286016	0.00300274	1.71412
BAT2D1	0.00300274	0.499632
SCNN1A	0.00300274	0.276062
COMMD3	0.00300274	1.69669
MYL6B	0.00300274	1.70076
SBNO2	0.00300274	0.445167
TGFB3	0.00300274	2.20879
SVIL	0.00300274	0.567057
KIAA0907	0.00307285	0.588471
GALNTL2	0.00307285	0.259282
SPARC	0.00307285	4.70771
VPS37B	0.00307285	0.427032
C6ORF48	0.00320093	1.46238
NR2F2	0.00346553	1.4713
LCN2	0.00346691	0.261159
PHF1	0.00346691	0.509726
EFEMP2	0.00346691	2.04194
CFL1	0.00376468	2.16185
LOC730740	0.00390169	1.93307
FLJ35258	0.00391636	3.82502
SGSM1	0.00391636	0.526837
MXRA5	0.00391636	6.49281
ZNF295	0.00391636	0.494656
BMP2	0.00391636	0.2045
C11ORF74	0.00391636	1.61967
RBP4	0.00391636	0.421481
ZC3H12A	0.00391636	0.471095
NPEPL1	0.00391636	1.42382
TULP3	0.00391636	0.636259
CCDC102A	0.00391636	1.83688
PFN1	0.00391636	2.2824
P4HA2	0.00391636	2.33735
ID3	0.00391636	3.21979
ETS2	0.00391636	0.383773
PDK4	0.00391636	0.393255
STXBP1	0.00391636	0.615534
STAU1	0.00391636	0.562095
TMED3	0.00391636	1.9585
ATP5J2	0.00391636	2.09301
TMEM90B	0.00391636	1.84226
CRIP1	0.00391636	5.76665
HS.573047	0.0039233	0.658634
GRINA	0.00419359	0.393765
TBC1D2B	0.0043074	0.571509
NDUFA12	0.0043074	1.8102
LEPRE1	0.0043074	1.97488
C17ORF61	0.00433082	1.83975
MRPL22	0.00440184	1.60458
PIN1	0.00440184	1.60764
SMOC2	0.00440184	3.31466
CTSZ	0.00448452	2.56087
GAB2	0.0046378	0.629072
TNS1	0.00472326	0.511222
LOC440359	0.00472326	0.411081
LOC642255	0.00472326	0.536942
ZNF791	0.00485843	0.6934
LSM7	0.00485843	1.59892
ITPKC	0.00485843	0.679774
YWHAE	0.00485843	0.557154
C19ORF12	0.00488189	1.61159
TNFRSF6B	0.00497352	0.473707
MAFF	0.0049905	0.468101
ARL6IP5	0.0050167	1.81094
MKNK2	0.0050167	0.523629
LGALS1	0.0050167	4.41233
LOC205251	0.0050167	1.56835
DNAJC8	0.00506506	1.5149
TBX19	0.00507206	0.678314
LOC440926	0.00507206	1.85806
CAPS	0.00507977	2.43185
LSM1	0.00507977	1.79979
PCBP2	0.00507977	0.696077
SFRS17A	0.00507977	0.682357
DPP7	0.00507977	2.26149
NDUFA8	0.00507977	1.58373
MMP23B	0.00508442	2.74256
NDN	0.00512829	1.9244
TUBB3	0.00525759	1.67644
LMNA	0.0053351	3.21677
SERPINH1	0.0053351	3.47808
ZNHIT1	0.00533565	1.76125
TACC2	0.00534647	0.472024
TMEM47	0.00534647	1.6065
GAMT	0.00534647	2.04341
RPL23AP7	0.00537557	1.45125
MAPBPIP	0.00537722	1.50256
COL3A1	0.00545694	4.67469
SLC20A1	0.00545694	0.438933
HCFC1R1	0.00545694	2.71658
KHNYN	0.00556449	0.590288
GATAD2B	0.00556449	0.670228
NXF1	0.00568251	0.584928
LOC493869	0.00574484	1.78748
COL2A1	0.00585626	3.40405
PRNPIP	0.00585626	1.58816
RCN1	0.00594282	1.5209
CREB5	0.00594282	0.481512
RAI1	0.00601762	0.505446
MARCH3	0.00601762	0.501925
BAX	0.00610695	2.09091
COL5A2	0.00624688	3.31384
CHCHD9	0.00632811	2.01941
CTSK	0.00632811	3.08828
RICS	0.00635434	0.596322
DNASE2	0.0063908	1.937
H3F3A	0.00655401	1.90288
GLIPR1	0.00660728	2.03159
RPS15A	0.00660728	1.53661
FLJ20444	0.00685992	0.613494
SLC44A1	0.00692699	2.0974
NAT5	0.00713854	1.59468
FAM125A	0.00726026	1.53459
PTPRE	0.00733094	0.582794
TMOD1	0.00733094	0.348929
SOD2	0.00733094	0.259194
CCDC34	0.00733094	1.62573
MAPKAPK2	0.00733094	0.703212
SSPN	0.00733094	1.84712
CEBPD	0.00733094	0.393827
UBB	0.00733094	1.91219
BAT1	0.00733094	0.496761
ANKRD33	0.00733094	1.74432
PPP4R4	0.00733094	0.453506
CALCOCO1	0.00733094	0.629802
PDGFRL	0.00733094	2.58386
HPS6	0.00734668	1.81082
PHC2	0.00738816	0.493515
C5ORF41	0.00761758	0.560731
TRIB1	0.00766508	0.229844
PSMA4	0.00766508	1.66031
ZNF580	0.00766508	0.619857
ABHD8	0.00771684	1.58748
S100A4	0.00793028	8.27996
GLB1	0.00793028	1.76278
FICD	0.00827036	0.564769
GALK1	0.00832493	1.56699
ECM1	0.00832493	1.89727
NDUFB2	0.00839607	2.0228
MFAP2	0.00870013	1.8495
LPAR4	0.00870013	1.92482
CLCN6	0.00870013	0.713117
CALU	0.00875069	1.8064
PGCP	0.00920626	2.19614
HBP1	0.00925393	0.717976
C3ORF75	0.00925393	1.53724
DIAPH1	0.00925393	0.74701
RHBDF2	0.00928701	0.604732
C1ORF41	0.00931404	1.71562
GOLPH3L	0.00933667	0.66185
CMTM8	0.00934514	0.597413
PHLDB1	0.00934514	1.79957
PACS1	0.00982999	0.558452
COL16A1	0.0098431	2.15802
ATN1	0.0098431	0.432645
TUBB2A	0.00999922	1.52017
ECM2	0.0100145	2.37527
C20ORF111	0.0100558	0.739837
SLC22A15	0.0100558	0.717733
UBE2L6	0.0100558	1.97995
ARHGEF5	0.0100558	0.658234
NAMPT	0.0100558	0.601941
ARHGDIB	0.0100988	2.5441
DDA1	0.0101591	1.56729
FNTA	0.0101605	0.735617
GALT	0.0101703	1.37919
LHPP	0.0101703	1.6661
PRPF3	0.0101703	0.599305
FAM116B	0.0102088	1.54288
SGCB	0.0102301	1.2786
HSPB1	0.0102301	1.8886
KDELR3	0.0103	1.88769
FLJ38482	0.0103	0.683871
EFNA1	0.0104589	0.427203
NSMCE1	0.0105303	1.68378
FCGBP	0.0106053	4.0446
CDK5RAP2	0.0107629	0.71735
ATP6AP1	0.0107859	1.85931
GARNL4	0.0107859	0.427991
TUBA1B	0.0107859	1.67875
TNC	0.0109116	2.618
ELL2	0.0109116	0.453624
LOC440345	0.0111134	0.372491
BET1L	0.0111169	0.624522
UROS	0.011251	1.67548
BTG3	0.0113582	0.55032
ANAPC11	0.0115143	1.47366
ATP1A1	0.011605	0.532147
BTG2	0.011605	0.235136
SIPA1	0.0118117	1.6566
PIK3R2	0.0118475	1.77842
RALA	0.0126185	1.83354
ATP5G1	0.0126185	1.72069
DGCR6	0.0126185	1.8877
CSNK1D	0.0126218	0.626764
CSDA	0.0126306	0.571373
C3ORF21	0.0126548	1.7905
ABTB1	0.0127737	0.553049
MED20	0.0127737	1.62156
MGRN1	0.0127737	0.453748
RBX1	0.0127737	1.5244
TPMT	0.0127737	1.51451
ALDH1A3	0.0127737	0.653579
PITPNM1	0.0127737	0.506263
C5ORF21	0.0127901	1.46986
TMSB4X	0.0128572	5.20213
SF3A3	0.0131055	1.66509
UBL5	0.0132307	1.66598
SPAG9	0.0132307	0.550978
CCDC56	0.0132307	1.85892
GLRX	0.0132307	0.356788
ZNF358	0.0132307	1.76917
PCOLCE	0.0132307	2.79061
C1ORF85	0.0132307	1.84165
TMEM126B	0.0132307	1.60125
MYO5C	0.0133509	0.551016
RCN3	0.0134887	1.85833
ARRDC2	0.0134887	0.67856
RBPMS2	0.0134887	0.546887
TICAM2	0.0134887	1.43744
GADD45A	0.0134887	0.537514
IVNS1ABP	0.0134887	0.41265
UBAC2	0.0135473	1.53054
NPEPPS	0.0135848	0.618641
ATP5I	0.0135848	1.52514
CLIC4	0.0136171	0.544231
SUPT6H	0.0136171	0.749371
ICAM3	0.0136915	1.89405
ASS1	0.0139284	0.551526
DBNL	0.0139284	1.77028
THRA	0.0140998	0.669117
VKORC1	0.014124	1.79468
MRPL2	0.01434	0.593695
SERPINA5	0.01434	2.95212
FAM110B	0.0146145	1.34713
CPNE8	0.0146405	0.566465
SOD3	0.0146561	0.17424
C1ORF123	0.0147751	1.58436
KAL1	0.0148493	2.40187
THY1	0.0148493	4.20219
DIO2	0.0148493	3.29544
MTF1	0.0148493	0.658702
NDUFS3	0.0148962	1.39878
COMMD7	0.0148962	1.5951
GNG11	0.0149097	2.87581
DNAJB9	0.0149097	0.469881
CTDSP1	0.0149246	0.62783
TIMM10	0.0149757	1.90047
AKNA	0.0149904	0.577679
TPM2	0.0150862	1.6652
DDX21	0.0150862	0.563905
YTHDC1	0.0151187	0.569168
TMEM30A	0.0151501	1.54148
SLC37A3	0.0153962	0.725856
LOC653381	0.0153962	1.80364
TRAPPC3	0.0154431	1.67972
TMEM203	0.015494	1.4717
CCNT2	0.015494	0.728559
SLC25A23	0.0155338	1.76568
CASC3	0.0155373	0.564649
ZNF444	0.0155373	0.63484
FLYWCH2	0.0155373	1.26998
TCEA3	0.015692	1.62871
KLHL21	0.015692	0.602135
MTMR3	0.0157287	0.635778
ZBTB16	0.0162392	0.45583
COL1A1	0.0162392	19.7541
PRKDC	0.0162392	1.64422
NUMB	0.0162783	0.72247
GSDMB	0.0162783	0.507977
C5ORF4	0.0165221	0.439607
GYG2	0.0165221	1.66127
NDUFB7	0.0165221	2.28686
ATP6V0B	0.0165221	1.88276
DLGAP4	0.0165988	0.436128
HS.184721	0.0166372	0.50168
CLCF1	0.0168306	0.536407
ATPIF1	0.0168542	1.76601
PGRMC1	0.0168542	1.65925
NT5C3	0.0168542	0.679442
CXORF45	0.0169507	0.72522
F13A1	0.0171436	0.455972
HS.334831	0.0172667	1.36983
PIM3	0.0172667	0.545282
COL1A2	0.0172667	8.16246
NENF	0.0172667	1.70442
DENND3	0.0172667	0.731415
NCOR2	0.0172667	0.351161
LRP1	0.0172667	0.564138
CCDC23	0.0172667	1.58426
LOC646723	0.0172667	0.532197
PSMD8	0.0172667	1.50266
NSMCE2	0.0172667	1.32935
CKS2	0.0172667	1.40604
TMEM14C	0.0172667	1.75508
MAGED1	0.0174688	2.03668
RABGEF1	0.0174688	0.689255
ITM2A	0.0177544	2.86941
ANTXR1	0.0177544	2.73892
AP2S1	0.0177544	1.61176
DMTF1	0.0177544	0.648689
NAGK	0.0177544	1.45738
NEDD8	0.0177544	1.51351
ARL5A	0.0177544	1.45469
CTNNAL1	0.0178308	0.596656
SMG7	0.0178854	0.633411
APOL3	0.0179675	0.510521
HSD11B1	0.0181733	0.671632
SLC37A4	0.0182412	1.40297
COPZ2	0.0182583	1.77069
CNPY4	0.0182583	1.56293
LAMP2	0.0183485	1.67319
PPM1F	0.0186118	1.74309
GPRASP2	0.0187045	0.629306
ARPC5	0.0187045	1.72283
PKNOX2	0.0190265	0.610994
TAX1BP3	0.0192551	1.93411
C14ORF43	0.0193064	0.692615
TSPYL2	0.019395	0.579578
MAGOH	0.019395	1.55987
TP53I13	0.0194122	2.02465
BCL2L1	0.01952	0.530119
SEPT4	0.0195776	1.76134
S100A10	0.0195776	1.89782
KIAA0355	0.0196848	0.609658
CAST	0.0200812	0.754198
SLC38A1	0.0203005	0.523253
NUP37	0.0204981	1.52365
TSPO	0.0205835	1.7108
IRX3	0.0206288	3.67035
PPIC	0.0207928	2.58094
RCE1	0.0208727	0.728072
FLJ20489	0.0212145	0.733918
C6ORF64	0.0212422	1.55116
ZNF83	0.02132	0.730549
MPHOSPH8	0.0216764	0.555248
CSNK1E	0.0218754	0.633936
LRRN2	0.0220116	1.87945
RNF217	0.0220425	0.630007
GPR56	0.0221467	0.56736
LOC401397	0.0221467	1.80625
TCEAL8	0.0222285	1.60989
THBS2	0.0222285	4.07886
MYL6	0.0222675	1.7609
ALDH1L1	0.022295	0.529949
SERTAD4	0.0223296	2.21825
THBS3	0.0223296	1.91227
SMS	0.0223296	0.720226
FAM129B	0.0223296	0.565944
SDC1	0.0223778	2.14868
OLFML2B	0.0223778	3.53853
C13ORF33	0.0224361	0.39212
CISD1	0.0226041	0.62978
MFI2	0.0226369	0.638424
ARPC3	0.0227391	1.80998
EXOG	0.0227731	0.464862
CCDC106	0.0227731	1.75447
KCTD14	0.0227731	0.668074
WSB1	0.0227942	0.485859
C3ORF54	0.0227942	1.51199
CKLF	0.0228168	1.74641
PRKCDBP	0.022956	1.93727
SFRP4	0.0234392	3.58085
C6ORF111	0.0234392	0.594148
PURA	0.0235356	0.66883
COX7B	0.0235356	1.50477
TGFBR3	0.0236244	0.515765
NUDT1	0.0236244	1.59317
AGTRAP	0.0237509	0.721508
FOXD2	0.0239054	0.581435
PGM3	0.0240291	0.666621
CALM3	0.0240432	1.6499
STK40	0.0240498	0.483724
LOC647340	0.0240499	1.55939
PPIH	0.0240499	1.4158
MMP11	0.0240499	4.15713
MRFAP1L1	0.0244013	1.46694
YWHAQ	0.0248209	1.55964
ITPA	0.0248209	1.32254
C7ORF23	0.0248625	0.6813
KIAA1267	0.0251019	0.652279
RAD23B	0.0251019	0.705861
WDR41	0.0251872	1.60262
GRPEL1	0.0251872	0.60817
PIGA	0.0253344	0.659985
AKR7A2	0.0255074	1.73007
COG2	0.0255101	1.32627
SCARF2	0.025732	1.68732
CMBL	0.025732	1.65102
SMOC1	0.025732	3.30093
GPX3	0.025732	0.377599
RBP1	0.025732	1.80667
TRAPPC1	0.025732	1.66013
M6PRBP1	0.025732	1.71068
C17ORF45	0.0257542	1.46263
RFFL	0.0259131	0.626084
CDC42BPB	0.0259131	0.552871
SCO2	0.0260303	1.68495
ZFP82	0.0260959	1.33407
GRN	0.0261336	1.97042
PLSCR3	0.026442	1.71874
ZNF511	0.026442	1.41964
LOC652489	0.0265053	1.61085
TMX1	0.0272503	1.45718
CRYZL1	0.0276158	0.636411
SLC38A3	0.0276158	0.543103
TMEM14A	0.0278084	1.84841
C19ORF66	0.0278084	1.40119
NCOR1	0.0278084	0.727684
NOP10	0.0278084	1.73555
RPESP	0.0278084	3.26914
RNF19B	0.0278084	0.463299
SLC7A8	0.0278813	0.571611
FAM134A	0.0279298	0.630097
RRAS2	0.0279298	0.74053
NDUFB3	0.0279298	1.71243
SYN1	0.0279896	0.680932
ITGA11	0.0280545	1.88822
INSC	0.0280703	1.82545
COX4I1	0.0280703	1.49966
COMMD5	0.0280703	1.44143
ALAD	0.0280703	1.59277
ITGB1	0.0282872	1.73712
ATP8B2	0.0282872	1.19135
KIAA0368	0.0284019	0.752694
ULK1	0.0286033	0.446981
ELOVL4	0.0286792	1.55777
TIAL1	0.0286792	0.662681
PABPC4	0.0290285	0.579356
LOC654103	0.0290979	0.447386
ARHGEF6	0.0290979	1.57329
AP1S1	0.0294403	1.46359
TRAF3IP2	0.0295654	0.512186
ATP6V1A	0.0295883	1.55024
TGFBI	0.0298749	4.71164
EPB41L5	0.0299004	0.732485
RERE	0.0301731	0.657269
NEBL	0.0302059	0.652483
TUBA1A	0.0305687	1.58854
GYG1	0.0305687	0.537219
SDC4	0.0306636	0.51606
HPS5	0.0306636	0.741298
SUOX	0.0312825	1.51103
CTSH	0.0315387	2.54312
ANKHD1	0.0316748	0.678122
NUDT6	0.0316748	1.31944
HLA-A	0.0317562	0.62861
SORBS1	0.0317562	0.557205
MKKS	0.0317562	1.29341
NCAM1	0.0317562	1.35944
C2	0.0317562	2.34184
ALPK1	0.0317562	0.611368
CUEDC1	0.0317562	1.533
YIF1B	0.0317562	1.58406
ATP5J	0.0317562	1.58284
TSPAN17	0.0317562	1.61672
C11ORF24	0.0317938	1.35013
MRPL17	0.0323021	1.68643
HS.560343	0.0323021	0.590159
CDH11	0.0323302	2.36933
GFPT1	0.0324445	0.676679
HNRPDL	0.0326135	0.587419
MORN2	0.0326444	1.43762
SLC25A37	0.0326636	0.28191
TOP1MT	0.0326636	0.685783
NR1H3	0.0328719	1.41679
MAK10	0.0328719	0.760126
PPM1M	0.0328913	1.50393
R3HCC1	0.0328913	1.33706
IGF2BP2	0.0329675	0.65244
ZBTB4	0.0332148	0.607939
COMMD1	0.0336387	1.4321
HS.443602	0.0336387	0.674973
TRIAP1	0.0336387	1.25425
MED19	0.0336387	1.29993
CLEC11A	0.0339815	2.43118
STAT5B	0.0342806	0.620627
MRPL33	0.0344245	1.71259
KIAA0363	0.03455	1.43506
RPRC1	0.0345678	1.76923
TMEM216	0.0345678	1.51932
METAP2	0.0345678	0.732016
DDX17	0.0345678	0.736499
KIAA0195	0.0345678	0.641454
IPO11	0.0345678	1.35139
C10ORF10	0.0345678	0.310136
KPNA6	0.0345678	0.573432
ENAH	0.0346137	1.67642
HLA-DPA1	0.0346243	3.88417
DDX23	0.0348445	0.747117
ADSL	0.0349267	1.31246
FGFR3	0.0349978	2.25334
GLT25D1	0.0353894	1.76798
TTC1	0.0354557	1.36846
RNASE4	0.0358356	0.704792
MAFG	0.035902	0.773334
C1ORF21	0.0359927	0.749286
UROD	0.0364135	1.4248
BRP44	0.0364135	1.49873
IFIT1	0.0364986	1.73323
RIOK3	0.0366056	0.608092
PSMB6	0.0366056	1.52184
CIC	0.0367204	0.577834
ATRN	0.0368398	1.35019
OGN	0.036854	3.31813
TMEM181	0.036854	1.46298
PRKAG2	0.0370043	0.674627
RNF220	0.0370043	1.42076
C1ORF63	0.0371903	0.670478
WARS	0.0372927	0.569772
SUCLG1	0.0372927	1.45048
PARVB	0.0372927	0.639248
NDUFB6	0.0372927	1.62642
NME1	0.0372927	1.66777
GALIG	0.0372927	0.662254
E4F1	0.0372927	1.4007
MRPS11	0.0374382	1.56638
MKRN1	0.0376153	0.655974
HM13	0.0377212	0.600806
METRNL	0.0377212	0.482032
GPX7	0.0377212	1.86336
TIGD5	0.0377212	1.43106
RAMP3	0.0377212	1.87517
GLA	0.0377212	1.63303
SEPT2	0.0377212	1.54183
OBFC2A	0.0377212	0.672135
TMEM45A	0.0380694	1.62385
STAT5A	0.0381181	0.62714
COMMD6	0.0381181	1.45715
CLEC3A	0.0381195	6.0469
MAPK8IP3	0.0383991	0.49012
DMKN	0.0384724	0.615053
COL5A1	0.0384724	2.46469
RAB13	0.0384724	1.34762
TFDP1	0.0384724	1.753
UBXN4	0.0384724	0.73447
PPFIA1	0.0385323	0.757304
ST3GAL1	0.0385573	0.428974
ITGB2	0.0389073	5.02977
BCL7B	0.0392437	1.35552
SCG5	0.0392677	1.57654
H2AFY	0.0393218	1.61862
RDH11	0.0393218	1.44116
LOC653127	0.0396359	0.756653
MGC3196	0.0396508	1.24437
NCOA7	0.0396508	0.640665
NPHP3	0.0400083	0.54806
DHPS	0.0400591	0.674328
C9ORF167	0.0400591	0.708836
HS.193406	0.0400969	1.46962
CROT	0.0400969	1.24625
UBE1DC1	0.0400969	0.73409
NUP214	0.0404057	0.703187
LOC650518	0.0404057	1.5098
DPT	0.0404441	3.01798
LDHA	0.0404801	0.668241
LRRC41	0.0404801	1.30635
SLC39A3	0.0410498	1.8457
CENPB	0.0410498	1.76036
MYST3	0.0410498	0.641098
EPDR1	0.0410498	2.82912
TNFRSF19	0.0410498	2.58625
UNG	0.0410498	1.58247
DSE	0.0410498	0.684863
HS.12489	0.0410593	0.677406
LARP6	0.0414435	0.621347
TMX4	0.0414626	0.719481
GREM1	0.0415131	3.42168
SMAP2	0.041522	1.7112
C9ORF25	0.0416082	0.826413
C1ORF54	0.0416082	2.63604
NME3	0.041654	1.46355
GLRX5	0.041654	1.55538
LRRFIP1	0.041654	0.366125
SCUBE1	0.0416589	0.41392
CUL2	0.0416589	1.26566
PRR14	0.0416589	1.48211
SF1	0.0419614	0.751021
CSF1R	0.0420087	3.89982
SPG11	0.0420087	0.730475
ETFDH	0.0421482	0.652955
HS.145444	0.0421539	0.756506
SUPT5H	0.0421539	0.557487
ZNF143	0.0423024	0.721185
SAV1	0.04258	0.748951
GPR89B	0.04258	0.747462
SYTL4	0.0426072	0.677437
MAN1B1	0.0426072	1.46538
COPS7A	0.0426072	1.51101
MGMT	0.0426098	1.56555
LOC729021	0.0432636	0.612158
MGC42105	0.0433913	1.50318
MFSD3	0.0434321	1.64431
BEND6	0.0434321	1.77132
GNS	0.0435012	1.78413
ZNF428	0.0435012	1.93908
DHX36	0.043892	0.787402
TANC1	0.0439112	0.705762
STX1A	0.043928	0.471751
SIN3B	0.043928	0.723267
ZC3H7A	0.043928	0.585916
PRCP	0.043928	1.67123
MATN3	0.043928	3.42371
NEK6	0.043928	1.276
PKM2	0.0441849	0.580771
LECT1	0.0443466	3.59643
ZHX2	0.0443466	0.701775
TPST2	0.0443984	1.95882
GPM6B	0.0443984	0.576758
PTK7	0.0445589	1.20493
BRD8	0.0445589	0.743606
SNORA70	0.0445589	0.623072
BEGAIN	0.0445589	0.788471
TMEM97	0.0445589	1.43313
LOC132241	0.0445589	0.712067
ACOT7	0.044609	1.27857
DCAF16	0.0447371	0.770672
LOC221442	0.0447396	0.68409
CXORF12	0.0447396	1.44922
HS.294603	0.0447396	1.41033
GABARAPL1	0.0448853	0.552281
BEX2	0.0448892	0.439877
PRKRA	0.0448892	1.26824
WDR45	0.0449116	0.718284
ASCC2	0.0449116	1.55697
KCTD13	0.044923	0.732538
KIAA1600	0.0451076	1.25982
DYRK2	0.0451076	1.42204
ZFAND5	0.0451076	0.601895
SMYD3	0.0455143	1.37583
GBP2	0.0459025	0.456679
RBM33	0.0460545	0.678395
ABHD14A	0.0462164	1.73978
TBC1D17	0.0462342	0.621728
ANGPTL2	0.0464698	2.25172
CIP29	0.046666	1.29128
SUMO3	0.046666	1.52857
LOC731640	0.046666	1.47444
RP9	0.046666	1.37765
ZNF385A	0.046666	0.503858
SEC23B	0.046666	0.640082
WBP2	0.046666	0.497172
COL8A1	0.0467072	4.11194
GBF1	0.0467248	0.665247
BRI3	0.0467713	0.6721
PLEKHM1	0.0471087	0.723418
KLHL22	0.0473382	1.63096
DDIT3	0.0473414	0.514196
P4HTM	0.0473414	1.51462
SCARB2	0.047359	1.83867
TRO	0.0475475	1.41871
COMT	0.0475475	1.57206
COX7A2	0.0475475	1.57749
SAT1	0.0475475	0.578352
WBP11	0.0475599	0.656446
HS.371609	0.0478015	1.74046
PTMS	0.0478511	0.435577
LOC653147	0.0480243	1.40514
BCOR	0.0480243	0.691841
IL11RA	0.0481639	1.8119
NXN	0.0481639	1.36729
LOC651064	0.0482333	1.52275
C20ORF117	0.0485756	0.691301
YIF1A	0.0487004	1.54274
PRSS23	0.0487004	1.90124
VDAC1	0.048791	0.644334
ZNF549	0.0488904	0.411398
SCN1B	0.0489125	0.626747
TBC1D15	0.0491827	0.6579
AURKAIP1	0.0495706	1.59105
FRAG1	0.0495706	1.30868
FSCN1	0.0495706	1.67587
GNPTG	0.0495993	1.55311
TRPM4	0.0495993	1.35088
HYAL1	0.0497868	1.94763
RTN4	0.0498075	0.715632
MDP1	0.0498075	1.42735
FAM55B	0.0498075	0.633086
UNKL	0.0498075	0.774751
MANBAL	0.0498722	1.34832
NDUFS7	0.0498722	1.78509
MCRS1	0.0498722	1.4204
TBX15	0.0498722	0.589342
SMTN	0.0498722	0.500706
SLU7	0.0498722	0.690638
PROSC	0.0498722	0.628677
FLII	0.0499048	0.654129
