# Supplementary material for: Genes Involved in the Osteoarthritis Process Identified through Genome Wide Expression Analysis in Articular Cartilage; the RAAK Study
Source: PLoS One. 2014 Jul 23;9(7):e103056. doi: 10.1371/journal.pone.0103056 (PMC4108379; doi:10.1371/journal.pone.0103056)
Supplement: Table S5 — Results of the validation of the genes with at least 2-fold significant differential expression between OA affected and preserved cartilage in the microarray analyses (Dir: direction of effects; FC: fold change; Pval: P-value). (XLSX) [file pone.0103056.s008.xlsx]

## Sheet: SuppTabS5
	Discovery				Validation
Gene symbol	FC	Dir.	Pval		FC	Dir.	Pval
TNFAIP6	2.9	Up	4.4e-08		3.66	Up	0.003
CRLF1	2.97	Up	4.4e-08		2.6	Up	0.031
LEPREL1	2.37	Up	4.4e-08		2.61	Up	0.02
CD55	2.39	Up	4.4e-08		2.29	Up	0.133
RARRES2	2.26	Down	6.06e-08		3.18	Down	0.02
NGF	2.26	Up	3.36e-07		3.18	Up	0.092
FRZB	2.54	Down	1.28e-06		2.59	Down	0.056
SERPINE1	2.4	Up	1.3e-06		2.16	Up	0.017
PTGES	2.34	Up	1.46e-06		2.5	Up	0.051
SPP1	2.53	Up	3.4e-06		2.3	Up	0.068
CXCL14	2.16	Up	3.54e-06		6.52	Up	0.004
TNFRSF11B	2.1	Up	4.23e-06		1.86	Up	0.125
FN1	2.31	Up	1.13e-05		1.37	Up	0.336
HBA2	2.26	Up	2.02e-05		1.51	Up	0.428
HBB	2	Up	6.97e-05		1.69	Up	0.329
PAPPA	2.08	Up	7.69e-05		3.8	Up	0.056
CRISPLD1	2.5	Down	0.000142		1.31	Down	0.362
COL9A1	2.18	Down	0.000267		2.35	Down	0.095
CHRDL2	2.39	Down	0.000355		3.26	Down	0.203
